# Supplementary material for: 3-[(R)-3,3-Dichloro-2-hydroxy­prop­yl]-8-hydr­oxy-6-meth­oxy-1H-isochromen-1-one
Source: Acta Crystallogr Sect E Struct Rep Online. 2008 Aug 20;64(Pt 9):o1801. doi: 10.1107/S1600536808026391 (PMC2960720; doi:10.1107/S1600536808026391)
Supplement: Supplementary file 1 [file e-64-o1801-sup1.cif]

##############################################################################
###                                                                        ###
###        Electronic paper (Acta Crystallographica Section E)             ###
###                                                                        ###
##############################################################################
#                                                                            #
# This CIF contains the data in a paper accepted for publication in Acta     #
# Crystallographica Section E. It conforms to the requirements of Notes      #
# for Authors for Section E, and has been peer reviewed under the auspices   #
# of the IUCr Commission on Journals.                                        #
#                                                                            #
# Full details of the Crystallographic Information File format               #
# are given in the paper "The Crystallographic Information File (CIF):       #
# a New Standard Archive File for Crystallography" by S. R. Hall, F. H.      #
# Allen and I. D. Brown [Acta Cryst. (1991), A47, 655-685].                  #
#                                                                            #
# The current version of the core CIF dictionary is obtainable from          #
# ftp://ftp.iucr.org/pub/cif_core.dic. The current version number is 2.4.    #
#                                                                            #
# Software is freely available for graphical display of the structure(s) in  #
# this CIF.  For information consult the CIF home page http://www.iucr.org/  #
# cif/home.html                                                              #
#                                                                            #
# This file may be used for bona fide research purposes within the           #
# scientific community so long as proper attribution is given to the journal # 
# article from which it was obtained.                                        #
#                                                                            #
##############################################################################
                                             
data_I
_audit_creation_method     SHELXL-97
_chemical_name_systematic
;
3-[(<i>R</i>)-3,3-Dichloro-2-hydroxypropyl]-8-hydroxy-6-methoxy-\
1<i>H</i>-isochromen-1-one
;
_chemical_name_common     ?
_chemical_formula_moiety     'C13 H12 Cl2 O5'
_chemical_formula_sum     'C13 H12 Cl2 O5'
_chemical_formula_iupac     'C13 H12 Cl2 O5'
_chemical_formula_weight     319.13
_chemical_melting_point     420
_symmetry_cell_setting     Monoclinic
_symmetry_space_group_name_H-M     'P 21'
_symmetry_space_group_name_Hall     'P 2yb'
loop_
    _symmetry_equiv_pos_as_xyz
    'x, y, z'
    '-x, y+1/2, -z'
_cell_length_a     9.483(3)
_cell_length_b     6.757(2)
_cell_length_c     10.548(3)
_cell_angle_alpha     90.00
_cell_angle_beta     99.217(5)
_cell_angle_gamma     90.00
_cell_volume     667.1(4)
_cell_formula_units_Z     2
_cell_measurement_reflns_used     1002
_cell_measurement_theta_min     2.68
_cell_measurement_theta_max     27.00
_cell_measurement_temperature     293(2)
_exptl_crystal_description     block
_exptl_crystal_colour     colorless
_exptl_crystal_size_max     0.50
_exptl_crystal_size_mid     0.34
_exptl_crystal_size_min     0.21
_exptl_crystal_density_diffrn     1.589
_exptl_crystal_density_meas     ?
_exptl_crystal_density_method     'not measured'
_exptl_crystal_F_000     328
_exptl_absorpt_coefficient_mu     0.502
_exptl_absorpt_correction_type     multi-scan
_exptl_absorpt_process_details     '(SADABS; Sheldrick, 1996)'
_exptl_absorpt_correction_T_min     0.7873
_exptl_absorpt_correction_T_max     0.9019
_exptl_special_details
;
;
_diffrn_ambient_temperature     293(2)
_diffrn_radiation_type     MoK\a
_diffrn_radiation_wavelength     0.71073
_diffrn_radiation_source     'fine-focus sealed tube'
_diffrn_radiation_monochromator     graphite
_diffrn_measurement_device_type     'Bruker SMART 1K area-detector'
_diffrn_measurement_method     '\f and \w'
_diffrn_detector_area_resol_mean     ?
_diffrn_reflns_number     4190
_diffrn_reflns_av_R_equivalents     0.0189
_diffrn_reflns_av_sigmaI/netI     0.0235
_diffrn_reflns_theta_min     1.96
_diffrn_reflns_theta_max     27.06
_diffrn_reflns_theta_full     27.06
_diffrn_measured_fraction_theta_max     0.992
_diffrn_measured_fraction_theta_full     0.992
_diffrn_reflns_limit_h_min     -12
_diffrn_reflns_limit_h_max     11
_diffrn_reflns_limit_k_min     -8
_diffrn_reflns_limit_k_max     7
_diffrn_reflns_limit_l_min     -13
_diffrn_reflns_limit_l_max     11
_diffrn_standards_number     0
_diffrn_standards_interval_count     .
_diffrn_standards_interval_time     .
_diffrn_standards_decay_%     ?
_refine_special_details
;
Refinement of <i>F</i>^2^ against ALL reflections. The weighted <i>R</i>-factor
<i>wR</i> and goodness of fit <i>S</i> are based on <i>F</i>^2^, conventional
<i>R</i>-factors <i>R</i> are based on <i>F</i>, with <i>F</i> set to zero for
negative <i>F</i>^2^. The threshold expression of <i>F</i>^2^ >
\s(<i>F</i>^2^) is used only for calculating <i>R</i>-factors(gt) <i>etc</i>.
and is not relevant to the choice of reflections for refinement.
<i>R</i>-factors based on <i>F</i>^2^ are statistically about twice as large
as those based on <i>F</i>, and <i>R</i>- factors based on ALL data will be
even larger.
;
_reflns_number_total     2524
_reflns_number_gt     2320
_reflns_threshold_expression     I>2\s(I)
_refine_ls_structure_factor_coef     Fsqd
_refine_ls_matrix_type     full
_refine_ls_R_factor_all     0.0389
_refine_ls_R_factor_gt     0.0349
_refine_ls_wR_factor_gt     0.0908
_refine_ls_wR_factor_ref     0.0953
_refine_ls_goodness_of_fit_ref     1.069
_refine_ls_restrained_S_all     1.069
_refine_ls_number_reflns     2524
_refine_ls_number_parameters     184
_refine_ls_number_restraints     1
_refine_ls_hydrogen_treatment     constr
_refine_ls_weighting_scheme     calc
_refine_ls_weighting_details
         'calc w=1/[\s^2^(Fo^2^)+(0.0525P)^2^+0.1606P] where P=(Fo^2^+2Fc^2^)/3'
_atom_sites_solution_hydrogens     difmap
_atom_sites_solution_primary     direct
_atom_sites_solution_secondary     difmap
_refine_ls_shift/su_max     0.000
_refine_ls_shift/su_mean     0.000
_refine_diff_density_max     0.259
_refine_diff_density_min     -0.394
_refine_ls_extinction_method     none
_refine_ls_extinction_coef     ?
_refine_ls_abs_structure_details     'Flack (1983), 931 Friedel pairs'
_refine_ls_abs_structure_Flack     0.06(8)
loop_
    _atom_type_symbol
    _atom_type_description
    _atom_type_scat_dispersion_real
    _atom_type_scat_dispersion_imag
    _atom_type_scat_source
    'C' 'C' 0.0033 0.0016
                         'International Tables Vol C Tables 4.2.6.8 and 6.1.1.4'
    'H' 'H' 0.0000 0.0000
                         'International Tables Vol C Tables 4.2.6.8 and 6.1.1.4'
    'O' 'O' 0.0106 0.0060
                         'International Tables Vol C Tables 4.2.6.8 and 6.1.1.4'
    'Cl' 'Cl' 0.1484 0.1585
                         'International Tables Vol C Tables 4.2.6.8 and 6.1.1.4'
_computing_data_collection     'SMART (Bruker, 1999)'
_computing_cell_refinement     'SMART (Bruker, 1999)'
_computing_data_reduction     'SAINT (Bruker, 1999)'
_computing_structure_solution     'SHELXS97 (Sheldrick, 2008)'
_computing_structure_refinement     'SHELXL97 (Sheldrick, 2008)'
_computing_molecular_graphics     'SHELXTL (Sheldrick, 2008)'
_computing_publication_material     'SHELXTL (Sheldrick, 2008)'
loop_
    _atom_site_type_symbol
    _atom_site_label
    _atom_site_fract_x
    _atom_site_fract_y
    _atom_site_fract_z
    _atom_site_U_iso_or_equiv
    _atom_site_adp_type
    _atom_site_calc_flag
    _atom_site_refinement_flags
    _atom_site_occupancy
    _atom_site_disorder_assembly
    _atom_site_disorder_group
    C C1 0.54937(19) 0.4698(4) -0.06308(18) 0.0334(4) Uani d . 1 . .
    C C2 0.55042(19) 0.4661(4) 0.07326(17) 0.0317(4) Uani d . 1 . .
    C C3 0.6821(2) 0.4688(4) 0.15853(18) 0.0356(4) Uani d . 1 . .
    C C4 0.6830(2) 0.4614(4) 0.28857(19) 0.0387(4) Uani d . 1 . .
    H H4 0.7694 0.4607 0.3446 0.046 Uiso calc R 1 . .
    C C5 0.5540(2) 0.4548(4) 0.33695(18) 0.0361(4) Uani d . 1 . .
    C C6 0.4234(2) 0.4543(4) 0.25529(18) 0.0369(4) Uani d . 1 . .
    H H6 0.3383 0.4501 0.2884 0.044 Uiso calc R 1 . .
    C C7 0.42213(19) 0.4602(4) 0.12326(17) 0.0332(4) Uani d . 1 . .
    C C8 0.29092(19) 0.4610(4) 0.03216(18) 0.0358(4) Uani d . 1 . .
    H H8 0.2038 0.4583 0.0619 0.043 Uiso calc R 1 . .
    C C9 0.29283(18) 0.4657(4) -0.09298(17) 0.0332(4) Uani d . 1 . .
    C C10 0.17165(19) 0.4676(5) -0.20293(17) 0.0356(4) Uani d . 1 . .
    H H10A 0.1783 0.3505 -0.2548 0.043 Uiso calc R 1 . .
    H H10B 0.1821 0.5820 -0.2562 0.043 Uiso calc R 1 . .
    C C11 0.02418(19) 0.4735(5) -0.16418(17) 0.0393(5) Uani d . 1 . .
    H H11 0.0161 0.3586 -0.1091 0.047 Uiso calc R 1 . .
    C C12 -0.0964(2) 0.4600(5) -0.2789(2) 0.0471(5) Uani d . 1 . .
    H H12 -0.1876 0.4740 -0.2473 0.057 Uiso calc R 1 . .
    C C13 0.4413(3) 0.4492(5) 0.5247(2) 0.0502(5) Uani d . 1 . .
    H H13A 0.3875 0.5677 0.5015 0.075 Uiso calc R 1 . .
    H H13B 0.4673 0.4429 0.6163 0.075 Uiso calc R 1 . .
    H H13C 0.3843 0.3359 0.4950 0.075 Uiso calc R 1 . .
    Cl Cl1 -0.08373(8) 0.65243(17) -0.39091(7) 0.0803(3) Uani d . 1 . .
    Cl Cl2 -0.09425(9) 0.22660(16) -0.35406(9) 0.0829(3) Uani d . 1 . .
    O O1 0.42041(13) 0.4685(3) -0.14183(12) 0.0349(3) Uani d . 1 . .
    O O2 0.65509(15) 0.4724(3) -0.11589(14) 0.0452(4) Uani d . 1 . .
    O O3 0.80850(14) 0.4768(3) 0.11445(14) 0.0459(4) Uani d . 1 . .
    H H3 0.7939 0.4940 0.0365 0.069 Uiso calc R 1 . .
    O O4 0.56832(17) 0.4506(3) 0.46640(14) 0.0463(4) Uani d . 1 . .
    O O5 0.00051(18) 0.6449(3) -0.09336(15) 0.0524(5) Uani d . 1 . .
    H H5 0.0323 0.7420 -0.1259 0.079 Uiso calc R 1 . .
loop_
    _atom_site_aniso_label
    _atom_site_aniso_U_11
    _atom_site_aniso_U_22
    _atom_site_aniso_U_33
    _atom_site_aniso_U_12
    _atom_site_aniso_U_13
    _atom_site_aniso_U_23
    C1 0.0317(8) 0.0335(10) 0.0355(9) 0.0005(10) 0.0067(7) -0.0017(10)
    C2 0.0315(8) 0.0309(9) 0.0325(9) 0.0027(10) 0.0044(7) 0.0009(9)
    C3 0.0321(9) 0.0324(10) 0.0414(10) 0.0010(11) 0.0034(7) -0.0001(10)
    C4 0.0363(9) 0.0401(10) 0.0367(10) 0.0003(11) -0.0033(7) -0.0017(11)
    C5 0.0442(10) 0.0323(10) 0.0305(9) -0.0006(11) 0.0016(7) -0.0008(10)
    C6 0.0364(9) 0.0434(11) 0.0316(9) 0.0011(11) 0.0072(7) 0.0010(10)
    C7 0.0323(9) 0.0363(10) 0.0309(9) -0.0008(11) 0.0046(7) -0.0008(10)
    C8 0.0287(8) 0.0461(11) 0.0330(9) 0.0007(11) 0.0067(7) 0.0016(11)
    C9 0.0297(8) 0.0352(10) 0.0354(9) -0.0024(10) 0.0070(7) -0.0031(10)
    C10 0.0330(8) 0.0470(11) 0.0271(8) 0.0013(11) 0.0058(6) -0.0018(10)
    C11 0.0333(9) 0.0568(13) 0.0281(9) -0.0076(11) 0.0060(7) -0.0016(11)
    C12 0.0311(9) 0.0760(16) 0.0349(10) -0.0087(14) 0.0074(7) -0.0079(13)
    C13 0.0613(13) 0.0601(15) 0.0300(10) 0.0009(15) 0.0095(9) 0.0023(11)
    Cl1 0.0525(4) 0.1251(9) 0.0574(4) -0.0046(4) -0.0090(3) 0.0333(5)
    Cl2 0.0561(4) 0.1063(7) 0.0842(5) -0.0205(4) 0.0046(4) -0.0486(5)
    O1 0.0296(6) 0.0467(8) 0.0291(6) 0.0006(8) 0.0062(5) -0.0002(7)
    O2 0.0332(7) 0.0632(10) 0.0413(7) 0.0014(9) 0.0126(6) 0.0000(9)
    O3 0.0313(6) 0.0623(10) 0.0434(8) 0.0011(9) 0.0038(5) 0.0036(9)
    O4 0.0511(8) 0.0562(9) 0.0298(7) 0.0021(10) 0.0011(6) 0.0012(8)
    O5 0.0412(8) 0.0737(13) 0.0441(8) 0.0008(9) 0.0120(6) -0.0175(9)
_geom_special_details
;
All e.s.d.'s (except the e.s.d. in the dihedral angle between two l.s. planes)
are estimated using the full covariance matrix. The cell e.s.d.'s are taken
into account individually in the estimation of e.s.d.'s in distances, angles
and torsion angles; correlations between e.s.d.'s in cell parameters are only
used when they are defined by crystal symmetry. An approximate (isotropic)
treatment of cell e.s.d.'s is used for estimating e.s.d.'s involving l.s.
planes.
;
loop_
    _geom_bond_atom_site_label_1
    _geom_bond_atom_site_label_2
    _geom_bond_site_symmetry_2
    _geom_bond_distance
    _geom_bond_publ_flag
    C1 O2 . 1.223(2) ?
    C1 O1 . 1.364(2) ?
    C1 C2 . 1.437(3) ?
    C2 C7 . 1.402(2) ?
    C2 C3 . 1.417(2) ?
    C3 O3 . 1.354(2) ?
    C3 C4 . 1.371(3) ?
    C4 C5 . 1.400(3) ?
    C4 H4 . 0.9300 ?
    C5 O4 . 1.351(2) ?
    C5 C6 . 1.390(3) ?
    C6 C7 . 1.391(3) ?
    C6 H6 . 0.9300 ?
    C7 C8 . 1.445(2) ?
    C8 C9 . 1.323(3) ?
    C8 H8 . 0.9300 ?
    C9 O1 . 1.389(2) ?
    C9 C10 . 1.496(2) ?
    C10 C11 . 1.519(2) ?
    C10 H10A . 0.9700 ?
    C10 H10B . 0.9700 ?
    C11 O5 . 1.415(3) ?
    C11 C12 . 1.529(3) ?
    C11 H11 . 0.9800 ?
    C12 Cl2 . 1.766(3) ?
    C12 Cl1 . 1.774(3) ?
    C12 H12 . 0.9800 ?
    C13 O4 . 1.437(3) ?
    C13 H13A . 0.9600 ?
    C13 H13B . 0.9600 ?
    C13 H13C . 0.9600 ?
    O3 H3 . 0.8200 ?
    O5 H5 . 0.8200 ?
loop_
    _geom_angle_atom_site_label_1
    _geom_angle_atom_site_label_2
    _geom_angle_atom_site_label_3
    _geom_angle_site_symmetry_1
    _geom_angle_site_symmetry_3
    _geom_angle
    _geom_angle_publ_flag
    O2 C1 O1 . . 116.32(17) ?
    O2 C1 C2 . . 125.56(17) ?
    O1 C1 C2 . . 118.12(16) ?
    C7 C2 C3 . . 119.41(16) ?
    C7 C2 C1 . . 120.64(16) ?
    C3 C2 C1 . . 119.94(16) ?
    O3 C3 C4 . . 118.72(17) ?
    O3 C3 C2 . . 121.39(17) ?
    C4 C3 C2 . . 119.89(17) ?
    C3 C4 C5 . . 119.98(17) ?
    C3 C4 H4 . . 120.0 ?
    C5 C4 H4 . . 120.0 ?
    O4 C5 C6 . . 124.15(19) ?
    O4 C5 C4 . . 114.65(17) ?
    C6 C5 C4 . . 121.19(17) ?
    C5 C6 C7 . . 118.97(18) ?
    C5 C6 H6 . . 120.5 ?
    C7 C6 H6 . . 120.5 ?
    C6 C7 C2 . . 120.54(17) ?
    C6 C7 C8 . . 122.30(17) ?
    C2 C7 C8 . . 117.15(16) ?
    C9 C8 C7 . . 121.02(17) ?
    C9 C8 H8 . . 119.5 ?
    C7 C8 H8 . . 119.5 ?
    C8 C9 O1 . . 121.48(16) ?
    C8 C9 C10 . . 129.93(17) ?
    O1 C9 C10 . . 108.59(15) ?
    C9 C10 C11 . . 114.68(15) ?
    C9 C10 H10A . . 108.6 ?
    C11 C10 H10A . . 108.6 ?
    C9 C10 H10B . . 108.6 ?
    C11 C10 H10B . . 108.6 ?
    H10A C10 H10B . . 107.6 ?
    O5 C11 C10 . . 113.2(2) ?
    O5 C11 C12 . . 107.8(2) ?
    C10 C11 C12 . . 112.93(15) ?
    O5 C11 H11 . . 107.6 ?
    C10 C11 H11 . . 107.6 ?
    C12 C11 H11 . . 107.6 ?
    C11 C12 Cl2 . . 110.3(2) ?
    C11 C12 Cl1 . . 111.17(19) ?
    Cl2 C12 Cl1 . . 110.42(12) ?
    C11 C12 H12 . . 108.3 ?
    Cl2 C12 H12 . . 108.3 ?
    Cl1 C12 H12 . . 108.3 ?
    O4 C13 H13A . . 109.5 ?
    O4 C13 H13B . . 109.5 ?
    H13A C13 H13B . . 109.5 ?
    O4 C13 H13C . . 109.5 ?
    H13A C13 H13C . . 109.5 ?
    H13B C13 H13C . . 109.5 ?
    C1 O1 C9 . . 121.57(14) ?
    C3 O3 H3 . . 109.5 ?
    C5 O4 C13 . . 118.50(15) ?
    C11 O5 H5 . . 109.5 ?
loop_
    _geom_torsion_atom_site_label_1
    _geom_torsion_atom_site_label_2
    _geom_torsion_atom_site_label_3
    _geom_torsion_atom_site_label_4
    _geom_torsion_site_symmetry_1
    _geom_torsion_site_symmetry_2
    _geom_torsion_site_symmetry_3
    _geom_torsion_site_symmetry_4
    _geom_torsion
    _geom_torsion_publ_flag
    O2 C1 C2 C7 . . . . -179.0(3) ?
    O1 C1 C2 C7 . . . . 0.4(4) ?
    O2 C1 C2 C3 . . . . 1.1(4) ?
    O1 C1 C2 C3 . . . . -179.5(2) ?
    C7 C2 C3 O3 . . . . -179.2(2) ?
    C1 C2 C3 O3 . . . . 0.7(4) ?
    C7 C2 C3 C4 . . . . 1.4(4) ?
    C1 C2 C3 C4 . . . . -178.7(2) ?
    O3 C3 C4 C5 . . . . 179.4(2) ?
    C2 C3 C4 C5 . . . . -1.2(4) ?
    C3 C4 C5 O4 . . . . -179.1(3) ?
    C3 C4 C5 C6 . . . . 0.4(4) ?
    O4 C5 C6 C7 . . . . 179.6(2) ?
    C4 C5 C6 C7 . . . . 0.1(4) ?
    C5 C6 C7 C2 . . . . 0.1(4) ?
    C5 C6 C7 C8 . . . . -179.7(3) ?
    C3 C2 C7 C6 . . . . -0.8(4) ?
    C1 C2 C7 C6 . . . . 179.3(3) ?
    C3 C2 C7 C8 . . . . 179.0(2) ?
    C1 C2 C7 C8 . . . . -0.9(4) ?
    C6 C7 C8 C9 . . . . -179.7(3) ?
    C2 C7 C8 C9 . . . . 0.5(4) ?
    C7 C8 C9 O1 . . . . 0.4(4) ?
    C7 C8 C9 C10 . . . . -179.9(3) ?
    C8 C9 C10 C11 . . . . 2.8(5) ?
    O1 C9 C10 C11 . . . . -177.6(2) ?
    C9 C10 C11 O5 . . . . 61.4(3) ?
    C9 C10 C11 C12 . . . . -175.8(3) ?
    O5 C11 C12 Cl2 . . . . -168.62(15) ?
    C10 C11 C12 Cl2 . . . . 65.6(3) ?
    O5 C11 C12 Cl1 . . . . 68.5(2) ?
    C10 C11 C12 Cl1 . . . . -57.3(3) ?
    O2 C1 O1 C9 . . . . -180.0(2) ?
    C2 C1 O1 C9 . . . . 0.6(4) ?
    C8 C9 O1 C1 . . . . -1.0(4) ?
    C10 C9 O1 C1 . . . . 179.3(2) ?
    C6 C5 O4 C13 . . . . -1.2(4) ?
    C4 C5 O4 C13 . . . . 178.3(3) ?
loop_
    _geom_hbond_atom_site_label_D
    _geom_hbond_atom_site_label_H
    _geom_hbond_atom_site_label_A
    _geom_hbond_site_symmetry_A
    _geom_hbond_distance_DH
    _geom_hbond_distance_HA
    _geom_hbond_distance_DA
    _geom_hbond_angle_DHA
    _geom_hbond_publ_flag
    O5 H5 O3 2_655 0.82 2.18 2.913(3) 149.0 yes
    O3 H3 O2 . 0.82 1.91 2.624(2) 144.6 yes
data_global
_journal_data_validation_number     ?
_journal_date_recd_electronic     2008-08-04
_journal_date_accepted     2008-08-15
_journal_name_full     'Acta Crystallographica, Section E'
_journal_year     2008
_journal_volume     64
_journal_issue      9
_journal_page_first     o1801
_journal_page_last     o1801
_journal_paper_category     QO
_journal_coeditor_code     WW2128
_publ_contact_author_name     'Dr. Hua-rong Huang'
_publ_contact_author_address
;
Faculty of Light Industrial & Chemical Engineering,
Guangdong University of Technology, Guangzhou 510090, P. R. China
;
_publ_contact_author_email     corihr@yahoo.com.cn
_publ_contact_author_fax     '0086-20-84110782'
_publ_contact_author_phone     '0086-20-84110782'
_publ_section_title
;\
3-[(<i>R</i>)-3,3-Dichloro-2-hydroxypropyl]-8-hydroxy-6-methoxy-1<i>H</i>-\
isochromen-1-one
;
loop_
    _publ_author_name
    _publ_author_address
    'Huang, Hua-Rong'
;
Faculty of Light Industrial & Chemical Engineering
Guangdong University of Technology
Guangzhou 510090
People's Republic of China
;
    'Fang, Yan-Xiong'
;
Faculty of Light Industrial & Chemical Engineering
Guangdong University of Technology
Guangzhou 510090
People's Republic of China
;
    'Du, Zhi-Yun'
;
Faculty of Light Industrial & Chemical Engineering
Guangdong University of Technology
Guangzhou 510090
People's Republic of China
;
    'Zhang, Kun'
;
Faculty of Light Industrial & Chemical Engineering
Guangdong University of Technology
Guangzhou 510090
People's Republic of China
;
    'Lin, Yong-Cheng'
;
School of Chemistry and Chemical Engineering
Sun Yat-Sen University
Guangzhou 510275
People's Republic of China
;
