# Supplementary material for: 3-[(R)-3,3-Dichloro-2-hydroxy­prop­yl]-8-hydr­oxy-6-meth­oxy-1H-isochromen-1-one
Source: Acta Crystallogr Sect E Struct Rep Online. 2008 Aug 20;64(Pt 9):o1801. doi: 10.1107/S1600536808026391 (PMC2960720; doi:10.1107/S1600536808026391)
Supplement: Supplementary file 2 [file e-64-o1801-Isup2.hkl]

# 
# h,k,l, Fc-squared, Fo-squared, sigma(Fo-squared) and status flag 
# 
data_I
_shelx_title ' 01084m in P2(1)' 
_shelx_refln_list_code          4 
_shelx_F_calc_maximum      113.93 
_exptl_crystal_F_000       328.00 
_reflns_d_resolution_high  0.7812 
 
loop_ 
 _symmetry_equiv_pos_as_xyz 
 'x, y, z' 
 '-x, y+1/2, -z' 
 
_cell_length_a     9.4830 
_cell_length_b     6.7569 
_cell_length_c    10.5477 
_cell_angle_alpha  90.000 
_cell_angle_beta   99.217 
_cell_angle_gamma  90.000 
 
_shelx_F_squared_multiplier     1.000 
 
loop_ 
 _refln_index_h 
 _refln_index_k 
 _refln_index_l 
 _refln_F_squared_calc 
 _refln_F_squared_meas 
 _refln_F_squared_sigma 
 _refln_observed_status 
   0  -8   0      220.92      209.36      5.36 o 
   1  -8   0       62.87       56.95      2.10 o 
   2  -8   0        2.21        3.70      0.59 o 
   3  -8   0        0.19        0.25      0.72 o 
   4  -8   0        0.24        1.27      0.85 o 
   1  -7   0        5.03        7.51      0.65 o 
   2  -7   0        8.18        8.96      0.61 o 
   3  -7   0        3.17        2.89      0.49 o 
   4  -7   0        1.51        0.32      0.66 o 
   5  -7   0        0.30       -0.17      0.44 o 
   6  -7   0        1.23        0.61      0.48 o 
   7  -7   0       17.57       19.13      1.00 o 
   0  -6   0     1050.81     1021.94     22.03 o 
   1  -6   0      211.82      216.99      3.03 o 
   2  -6   0       15.66       16.27      0.67 o 
   3  -6   0        9.45        8.91      0.68 o 
   4  -6   0        3.86        3.47      0.64 o 
   5  -6   0        9.34       10.58      0.62 o 
   6  -6   0        6.39        4.42      0.54 o 
   7  -6   0       96.51       98.36      2.24 o 
   8  -6   0       93.23       96.04      2.27 o 
   1  -5   0       53.39       57.57      0.85 o 
   2  -5   0       53.05       54.83      0.99 o 
   3  -5   0       90.30       90.08      1.78 o 
   4  -5   0       37.61       32.10      0.90 o 
   5  -5   0       13.83       11.48      0.46 o 
   6  -5   0       13.30       18.47      0.76 o 
   7  -5   0       17.39       18.66      0.85 o 
   8  -5   0      196.96      208.50      5.10 o 
   9  -5   0        2.90        1.44      0.82 o 
   0  -4   0     6284.70     6119.92    129.20 o 
   1  -4   0      547.79      549.43     11.98 o 
   2  -4   0      212.09      211.75      3.45 o 
   3  -4   0       22.93       21.48      0.65 o 
   4  -4   0       59.05       59.74      1.26 o 
   5  -4   0        9.65       10.85      0.42 o 
   6  -4   0       86.56       85.66      1.41 o 
   7  -4   0      117.42      116.94      2.33 o 
   8  -4   0      286.17      300.22      5.13 o 
   9  -4   0       66.66       71.57      1.78 o 
  10  -4   0        4.79        5.08      0.70 o 
   1  -3   0       78.33       70.92      1.85 o 
   2  -3   0      285.15      314.30      4.88 o 
   3  -3   0      161.65      159.76      2.62 o 
   4  -3   0       72.13       67.89      1.08 o 
   5  -3   0       79.94       73.14      1.18 o 
   6  -3   0        2.19        3.49      0.54 o 
   7  -3   0      165.89      179.20      2.53 o 
   8  -3   0      193.10      189.69      3.37 o 
   9  -3   0       35.53       32.76      1.09 o 
  10  -3   0        1.43        0.91      0.46 o 
  11  -3   0        1.78        1.56      0.57 o 
   1  -2   0    10301.60     7992.32    360.41 o 
   2  -2   0      194.83      185.92      3.46 o 
   3  -2   0       76.43       72.47      1.31 o 
   4  -2   0       38.99       39.51      0.70 o 
   5  -2   0      546.26      547.95      6.77 o 
   6  -2   0       70.49       72.48      1.19 o 
   7  -2   0      636.64      636.57      7.94 o 
   8  -2   0      529.40      536.26      8.34 o 
   9  -2   0       31.83       32.31      1.03 o 
  10  -2   0       25.06       25.40      0.97 o 
  11  -2   0       10.85       10.88      0.73 o 
   1  -1   0      370.26      393.19      6.63 o 
   2  -1   0      122.98      119.88      1.53 o 
   3  -1   0      122.66      147.61      1.89 o 
   4  -1   0       96.90      106.35      1.47 o 
   5  -1   0       53.99       53.42      0.88 o 
   6  -1   0       30.58       25.67      0.57 o 
   7  -1   0       69.93       70.58      1.16 o 
   8  -1   0      683.00      700.76      8.70 o 
   9  -1   0        1.28        0.65      0.52 o 
  10  -1   0        5.59        4.09      0.52 o 
  11  -1   0        7.45        3.55      0.76 o 
   1   0   0      105.28      107.63      3.46 o 
   2   0   0     3088.41     2945.48     39.79 o 
   3   0   0       40.60       50.32      0.74 o 
   4   0   0      435.65      444.75      5.45 o 
   5   0   0       58.13       44.97      0.75 o 
   6   0   0      460.34      454.35      5.65 o 
   7   0   0      139.30      136.71      1.94 o 
   8   0   0      716.75      754.12      9.29 o 
   9   0   0      265.42      268.49      4.40 o 
  10   0   0       80.46       90.17      2.68 o 
   1   1   0      372.07      409.09      8.64 o 
   2   1   0      122.46      118.35      2.32 o 
   3   1   0      122.25      145.07      1.87 o 
   4   1   0       96.22      107.85      1.45 o 
   5   1   0       55.82       54.55      0.85 o 
   6   1   0       31.38       26.80      0.56 o 
   7   1   0       67.80       69.29      1.13 o 
   8   1   0      684.82      705.65     18.15 o 
   9   1   0        1.48        0.44      0.34 o 
  10   1   0        5.55        5.32      0.76 o 
   0   2   0    12979.40    10671.54    224.43 o 
   2   2   0      192.39      189.38      4.08 o 
   3   2   0       78.23       75.52      1.27 o 
   4   2   0       42.06       40.86      0.80 o 
   5   2   0      552.93      550.85      8.29 o 
   6   2   0       73.64       75.98      1.40 o 
   7   2   0      643.32      651.72     13.77 o 
   8   2   0      523.54      527.33     11.66 o 
   9   2   0       32.41       32.29      1.40 o 
  10   2   0       24.51       24.55      1.27 o 
   1   3   0       74.13       68.53      1.74 o 
   2   3   0      285.83      317.97      6.85 o 
   3   3   0      161.52      155.63      3.54 o 
   4   3   0       72.16       69.55      1.68 o 
   6   3   0        2.02        3.16      0.51 o 
   7   3   0      168.19      172.52      4.39 o 
   8   3   0      188.82      181.10      4.67 o 
   9   3   0       35.79       33.93      1.48 o 
  10   3   0        1.45        0.78      0.60 o 
   2   4   0      211.67      209.84      4.77 o 
   3   4   0       23.21       21.87      0.76 o 
  -4  -8   1        0.49        0.15      0.48 o 
  -3  -8   1        2.97        3.64      0.85 o 
  -1  -8   1       33.23       31.17      1.08 o 
   0  -8   1       33.01       30.48      1.52 o 
   1  -8   1        1.19       -0.09      0.62 o 
   2  -8   1        5.33        6.06      1.60 o 
   3  -8   1        0.57        0.85      0.49 o 
   4  -8   1        0.60        0.40      0.77 o 
  -7  -7   1        6.65        6.95      0.87 o 
  -6  -7   1        1.04        2.08      0.53 o 
  -5  -7   1        4.57        6.48      0.64 o 
  -4  -7   1        4.33        4.25      0.60 o 
  -3  -7   1        4.66        4.35      0.82 o 
  -2  -7   1       25.09       24.63      0.89 o 
  -1  -7   1       22.83       17.37      1.07 o 
   0  -7   1       26.85       27.47      0.94 o 
   1  -7   1        8.76        8.30      0.70 o 
   2  -7   1        2.45        4.09      0.54 o 
   3  -7   1        0.92        1.79      0.45 o 
   4  -7   1        5.80        8.08      1.20 o 
   5  -7   1        0.11       -0.12      0.72 o 
   6  -7   1        3.84        2.52      0.56 o 
  -8  -6   1       15.09       14.78      0.89 o 
  -7  -6   1        6.34        5.52      0.65 o 
  -6  -6   1       13.44       12.63      0.71 o 
  -5  -6   1        4.69        6.89      0.58 o 
  -4  -6   1        3.25        4.04      0.46 o 
  -3  -6   1       13.98       12.00      0.56 o 
  -2  -6   1        4.19        5.61      0.48 o 
  -1  -6   1       71.31       70.13      2.26 o 
   0  -6   1      172.02      172.65      2.50 o 
   1  -6   1       17.56       18.95      0.88 o 
   2  -6   1        6.96        6.39      0.67 o 
   3  -6   1        6.81        7.76      0.50 o 
   4  -6   1        6.67        7.18      0.57 o 
   5  -6   1        0.63        1.00      0.38 o 
   6  -6   1        0.18        0.27      0.66 o 
   7  -6   1       63.34       63.13      1.69 o 
   8  -6   1        4.25        2.58      0.62 o 
  -9  -5   1       36.78       29.29      1.14 o 
  -8  -5   1      116.92      125.11      2.63 o 
  -7  -5   1       63.99       63.61      1.59 o 
  -6  -5   1       16.26       16.98      0.75 o 
  -5  -5   1        8.25        9.41      0.56 o 
  -4  -5   1        4.33        3.99      0.33 o 
  -3  -5   1       38.29       34.14      0.91 o 
  -2  -5   1       43.15       41.95      1.02 o 
  -1  -5   1      441.45      444.46      9.78 o 
   0  -5   1       12.60       13.54      0.60 o 
   1  -5   1       53.75       54.39      0.82 o 
   2  -5   1        6.51        5.94      0.46 o 
   3  -5   1       42.52       49.44      1.19 o 
   4  -5   1       61.82       59.83      1.36 o 
   5  -5   1       49.91       42.59      1.12 o 
   6  -5   1        7.05        7.85      0.45 o 
   7  -5   1       18.59       19.46      0.86 o 
   8  -5   1        4.25        6.31      0.65 o 
   9  -5   1       13.09       15.84      1.01 o 
 -10  -4   1        2.45        2.41      0.58 o 
  -9  -4   1        6.39        6.91      0.69 o 
  -8  -4   1      148.73      154.47      2.98 o 
  -7  -4   1       68.40       74.09      1.69 o 
  -6  -4   1       84.33       77.06      1.67 o 
  -5  -4   1       33.64       36.56      0.87 o 
  -4  -4   1      125.09      125.92      1.82 o 
  -3  -4   1      271.85      291.20      4.65 o 
  -2  -4   1       12.10       13.13      0.49 o 
  -1  -4   1      256.55      279.00      6.40 o 
   0  -4   1      318.94      337.27      7.42 o 
   1  -4   1       16.51       18.42      0.38 o 
   2  -4   1      362.22      346.62      4.42 o 
   3  -4   1       24.53       24.05      0.71 o 
   4  -4   1       11.04       10.49      0.52 o 
   5  -4   1        7.71        7.93      0.58 o 
   6  -4   1       31.95       34.45      0.79 o 
   7  -4   1      252.28      256.56      3.54 o 
   8  -4   1       24.25       21.21      1.51 o 
   9  -4   1       11.37       12.96      0.78 o 
  10  -4   1        8.93        7.44      0.85 o 
 -11  -3   1       10.16        8.27      0.78 o 
 -10  -3   1        0.34        0.79      0.48 o 
  -9  -3   1       53.47       56.05      1.46 o 
  -8  -3   1      404.56      411.43      6.66 o 
  -7  -3   1       33.42       35.21      1.03 o 
  -6  -3   1       35.75       34.44      0.78 o 
  -5  -3   1       65.16       68.32      1.11 o 
  -4  -3   1       30.75       27.03      0.70 o 
  -3  -3   1       57.56       52.28      0.85 o 
  -2  -3   1      382.64      413.06      6.32 o 
  -1  -3   1        3.84        5.19      0.40 o 
   0  -3   1      395.84      421.94      9.09 o 
   1  -3   1       51.56       55.65      0.82 o 
   2  -3   1      184.38      192.27      2.50 o 
   3  -3   1       82.55       81.67      2.38 o 
   4  -3   1       87.10       86.89      2.18 o 
   5  -3   1       21.93       19.82      0.51 o 
   6  -3   1       41.11       39.15      0.80 o 
   7  -3   1        6.55        7.18      0.41 o 
   8  -3   1       74.42       82.37      1.82 o 
   9  -3   1       12.72       12.83      0.73 o 
  10  -3   1       27.02       28.65      1.07 o 
  11  -3   1        0.33        0.83      0.59 o 
 -11  -2   1        4.81        4.55      0.61 o 
 -10  -2   1       30.77       32.71      1.08 o 
  -9  -2   1       63.65       66.39      2.16 o 
  -8  -2   1       55.80       56.04      1.36 o 
  -7  -2   1      152.83      146.98      2.10 o 
  -6  -2   1       59.17       55.90      0.94 o 
  -5  -2   1      630.47      604.81      8.24 o 
  -4  -2   1      436.71      433.25      5.88 o 
  -3  -2   1      184.32      174.83      2.38 o 
  -2  -2   1     1209.15     1223.84     14.79 o 
  -1  -2   1      667.91      718.35     15.16 o 
   0  -2   1     3784.21     3371.51     74.23 o 
   1  -2   1     1936.05     1774.87     26.69 o 
   2  -2   1       43.06       40.43      0.83 o 
   3  -2   1      242.04      243.33      3.83 o 
   4  -2   1       28.27       26.47      0.57 o 
   5  -2   1       84.48       86.83      1.32 o 
   6  -2   1      146.22      144.72      2.06 o 
   7  -2   1       51.26       50.40      0.95 o 
   8  -2   1      142.58      142.78      2.13 o 
   9  -2   1       72.18       73.37      1.66 o 
  10  -2   1       10.64        7.95      0.72 o 
  11  -2   1       28.62       32.01      1.56 o 
 -11  -1   1       36.74       40.70      1.73 o 
 -10  -1   1        9.01        8.16      0.60 o 
  -9  -1   1      102.02       99.55      2.03 o 
  -8  -1   1      409.23      420.30      6.73 o 
  -7  -1   1      190.90      187.14      2.56 o 
  -6  -1   1       87.85       89.35      1.34 o 
  -5  -1   1      248.96      257.20      3.27 o 
  -4  -1   1      201.39      194.59      2.76 o 
  -3  -1   1      326.88      333.64      4.11 o 
  -2  -1   1      407.00      414.85      5.04 o 
  -1  -1   1     3110.97     2708.58    176.59 o 
   0  -1   1      107.05      111.24      1.73 o 
   1  -1   1     1128.18     1092.78     22.87 o 
   2  -1   1      119.15      118.66      1.90 o 
   3  -1   1       94.01       96.40      1.30 o 
   4  -1   1      281.17      282.88      3.57 o 
   5  -1   1      227.02      223.65      2.91 o 
   6  -1   1       49.27       49.30      0.92 o 
   7  -1   1       32.53       33.68      0.72 o 
   8  -1   1        9.75        9.25      0.42 o 
   9  -1   1       23.32       22.43      0.65 o 
  10  -1   1        0.99       -0.06      0.53 o 
 -11   0   1       12.66       15.34      1.12 o 
 -10   0   1       23.67       26.76      1.30 o 
  -9   0   1       22.27       20.87      0.78 o 
  -8   0   1      340.78      336.73      4.37 o 
  -7   0   1       84.19       77.41      1.23 o 
  -6   0   1      754.63      770.03      9.37 o 
  -5   0   1      834.49      871.43     10.52 o 
  -4   0   1     3783.52     3693.05     79.66 o 
  -3   0   1     4941.76     4631.52     78.61 o 
  -2   0   1       45.24       42.82      0.60 o 
  -1   0   1     1084.00     1052.31     18.22 o 
   0   0   1      762.14      735.77     15.89 o 
   1   0   1      329.54      345.24      7.56 o 
   2   0   1     4076.92     3788.62     45.46 o 
   3   0   1      333.99      341.46      4.18 o 
   4   0   1       10.51       13.07      0.32 o 
   5   0   1      485.55      467.57      5.76 o 
   6   0   1      991.92      968.91     11.72 o 
   7   0   1     1603.64     1598.54     19.17 o 
   8   0   1      203.50      206.48      2.83 o 
   9   0   1       13.18       14.73      0.79 o 
  10   0   1       15.52       18.02      1.07 o 
 -10   1   1        9.49        8.56      0.81 o 
  -9   1   1       99.55       98.07      1.94 o 
  -8   1   1      412.42      430.19      5.43 o 
  -7   1   1      190.82      188.07      2.55 o 
  -6   1   1       87.89       87.68      1.32 o 
  -5   1   1      243.66      253.22      3.25 o 
  -4   1   1      200.28      193.34      2.48 o 
  -3   1   1      328.56      334.24      4.10 o 
  -2   1   1      410.46      412.08      8.85 o 
  -1   1   1     3119.02     2823.84     58.14 o 
   0   1   1      110.50      110.99      1.73 o 
   1   1   1     1134.19     1121.14     29.89 o 
   2   1   1      118.80      118.31      2.67 o 
   3   1   1       91.65       94.27      1.25 o 
   4   1   1      280.42      284.26      3.53 o 
   5   1   1      225.83      224.07      2.86 o 
   6   1   1       49.70       50.18      1.00 o 
   7   1   1       33.30       32.45      0.86 o 
   8   1   1        9.33        8.76      0.49 o 
   9   1   1       23.63       22.84      1.14 o 
  10   1   1        1.11        2.53      0.64 o 
 -10   2   1       31.08       33.82      1.44 o 
  -9   2   1       65.34       67.99      2.14 o 
  -8   2   1       56.56       52.66      1.78 o 
  -7   2   1      155.86      145.35      3.62 o 
  -6   2   1       55.75       50.59      1.09 o 
  -5   2   1      628.00      599.60      9.07 o 
  -4   2   1      427.84      432.98      9.32 o 
  -3   2   1      176.96      171.83      3.88 o 
  -2   2   1     1205.58     1289.06     26.18 o 
  -1   2   1      661.35      705.78     15.10 o 
   0   2   1     3813.50     3680.71     74.93 o 
   1   2   1     1945.23     1884.74     38.18 o 
   2   2   1       43.23       42.25      0.75 o 
   3   2   1      243.46      246.51      5.39 o 
   4   2   1       27.29       26.09      1.80 o 
   5   2   1       82.36       88.08      1.54 o 
   6   2   1      143.17      148.03      3.64 o 
   7   2   1       44.32       43.82      1.61 o 
   8   2   1      142.88      140.69      3.73 o 
   9   2   1       72.73       67.97      2.27 o 
  10   2   1       10.40       10.21      0.90 o 
  11   2   1       28.81       32.74      1.58 o 
  -5   3   1       66.06       71.20      1.81 o 
  -4   3   1       30.59       27.13      0.88 o 
  -3   3   1       57.94       52.76      1.40 o 
  -2   3   1      382.87      419.31      8.99 o 
  -1   3   1        3.05        4.38      0.36 o 
   0   3   1      398.47      420.16      9.16 o 
   1   3   1       50.11       55.92      1.58 o 
   3   3   1       81.87       84.88      1.89 o 
   4   3   1       81.90       82.73      2.29 o 
   5   3   1       19.42       17.43      0.89 o 
   6   3   1       41.35       38.97      1.44 o 
   7   3   1        6.33        6.72      0.68 o 
   8   3   1       75.31       81.11      2.52 o 
   9   3   1       12.61       14.80      0.98 o 
  10   3   1       27.40       29.59      1.47 o 
  11   3   1        0.34        1.16      0.74 o 
  -4   4   1      124.81      124.04      3.00 o 
  -3   4   1      270.82      296.43      6.52 o 
  -2   4   1       11.20       12.27      0.64 o 
  -1   4   1      258.20      287.38      6.38 o 
   0   4   1      313.03      332.46      7.48 o 
  -3   5   1       38.50       33.65      1.19 o 
  -2   5   1       44.26       40.73      1.37 o 
  -1   5   1      444.80      433.09      9.72 o 
  -4  -8   2        0.65        1.54      0.69 o 
  -3  -8   2        1.16        1.97      0.68 o 
  -2  -8   2        1.28        0.33      0.72 o 
  -1  -8   2       14.35       13.70      1.09 o 
   0  -8   2        0.76        0.20      0.61 o 
   1  -8   2        3.11        4.25      0.77 o 
   2  -8   2        4.06        4.28      0.61 o 
   3  -8   2        5.46        6.16      1.12 o 
  -7  -7   2        1.15        0.59      0.56 o 
  -6  -7   2        6.96        7.92      0.73 o 
  -5  -7   2        9.80       11.84      0.72 o 
  -4  -7   2       34.85       30.42      1.05 o 
  -3  -7   2       13.70       16.52      1.47 o 
  -2  -7   2        1.99        2.67      0.90 o 
  -1  -7   2        1.77        2.24      0.46 o 
   0  -7   2       18.46       21.19      0.85 o 
   1  -7   2        3.12        1.80      0.48 o 
   2  -7   2        3.01        3.48      0.52 o 
   3  -7   2       19.83       18.44      0.82 o 
   4  -7   2       52.80       57.08      1.51 o 
   5  -7   2        6.20        7.45      1.56 o 
   6  -7   2        3.88        2.82      0.59 o 
  -8  -6   2        9.26       10.22      0.84 o 
  -7  -6   2        2.73        1.66      0.51 o 
  -6  -6   2       14.44       15.79      0.77 o 
  -5  -6   2        4.57        6.23      0.56 o 
  -4  -6   2        5.36        5.98      0.52 o 
  -3  -6   2        7.45        8.33      0.51 o 
  -2  -6   2        0.18        0.33      0.34 o 
  -1  -6   2       18.54       16.26      0.97 o 
   0  -6   2        5.08        5.88      0.70 o 
   1  -6   2        2.50        2.55      0.40 o 
   2  -6   2       29.38       28.84      1.46 o 
   3  -6   2       24.62       27.14      0.89 o 
   4  -6   2       11.60        9.76      0.59 o 
   5  -6   2       11.02       10.21      0.61 o 
   6  -6   2        1.63        1.02      0.34 o 
   7  -6   2       11.00       10.66      0.70 o 
   8  -6   2        8.09        8.77      0.82 o 
  -9  -5   2        2.36        1.31      0.55 o 
  -8  -5   2        0.19        1.10      0.49 o 
  -7  -5   2       25.47       20.96      0.86 o 
  -6  -5   2       15.79       12.48      0.64 o 
  -5  -5   2       29.37       28.93      0.93 o 
  -4  -5   2      248.01      264.39      4.40 o 
  -3  -5   2        2.14        1.69      0.25 o 
  -2  -5   2       12.63       11.62      0.77 o 
  -1  -5   2       39.12       37.59      1.36 o 
   0  -5   2       28.43       24.83      0.58 o 
   1  -5   2      101.48       94.05      1.45 o 
   2  -5   2       25.53       23.59      0.78 o 
   3  -5   2      225.75      225.48      6.59 o 
   4  -5   2       38.52       35.20      1.00 o 
   5  -5   2      111.21      119.18      2.44 o 
   6  -5   2       76.69       78.69      1.43 o 
   7  -5   2       30.41       27.38      0.79 o 
   8  -5   2        2.76        1.64      1.22 o 
   9  -5   2        0.65        0.38      0.77 o 
 -10  -4   2        9.04        9.64      0.70 o 
  -9  -4   2       25.99       29.57      1.15 o 
  -8  -4   2       12.72       14.91      0.74 o 
  -7  -4   2       26.52       32.86      1.28 o 
  -6  -4   2        5.71        4.23      0.47 o 
  -5  -4   2        0.60        0.71      0.35 o 
  -4  -4   2       37.86       36.30      0.71 o 
  -3  -4   2       39.35       39.02      0.73 o 
  -2  -4   2      291.11      298.17      6.87 o 
  -1  -4   2      503.90      518.16     11.27 o 
   0  -4   2       29.61       33.66      0.80 o 
   1  -4   2       10.45       11.39      0.42 o 
   2  -4   2      305.35      312.63      4.02 o 
   3  -4   2       19.01       17.53      0.62 o 
   4  -4   2      213.88      204.54      3.47 o 
   5  -4   2       11.79        8.01      0.50 o 
   6  -4   2        8.77        5.98      0.40 o 
   7  -4   2        5.81        4.91      0.51 o 
   8  -4   2        2.79        2.64      0.51 o 
   9  -4   2       30.54       30.88      1.12 o 
  10  -4   2       19.72       21.94      1.03 o 
 -11  -3   2       18.89       18.04      0.91 o 
 -10  -3   2       26.42       26.14      1.01 o 
  -9  -3   2       14.69       14.84      0.75 o 
  -8  -3   2       30.58       28.50      1.40 o 
  -7  -3   2       19.65       17.93      0.72 o 
  -6  -3   2      199.62      196.98      3.41 o 
  -5  -3   2      228.77      245.15      3.22 o 
  -4  -3   2      114.73      122.72      2.02 o 
  -3  -3   2       68.07       81.99      1.21 o 
  -2  -3   2      229.72      219.82      3.49 o 
  -1  -3   2       75.35       70.08      1.81 o 
   0  -3   2      662.06      686.92      8.27 o 
   1  -3   2      204.75      193.37      3.02 o 
   2  -3   2       27.88       26.64      0.56 o 
   3  -3   2      175.98      171.41      2.86 o 
   4  -3   2     1152.98     1208.72     18.31 o 
   5  -3   2       62.10       63.77      1.72 o 
   6  -3   2       32.84       36.65      0.78 o 
   7  -3   2        8.87        7.72      0.41 o 
   8  -3   2        3.13        2.43      0.34 o 
   9  -3   2       20.27       20.66      0.87 o 
  10  -3   2        4.74        3.88      0.59 o 
 -11  -2   2        6.24        4.69      0.81 o 
 -10  -2   2       28.84       33.18      1.15 o 
  -9  -2   2       18.47       17.72      0.78 o 
  -8  -2   2      298.56      312.05      5.16 o 
  -7  -2   2       67.61       68.54      1.51 o 
  -6  -2   2      230.62      242.05      3.16 o 
  -5  -2   2       42.04       37.44      0.69 o 
  -4  -2   2      605.50      610.85      7.48 o 
  -3  -2   2      786.53      787.65      9.53 o 
  -2  -2   2      123.01      117.83      1.95 o 
  -1  -2   2      170.13      173.68      2.72 o 
   0  -2   2       19.41       19.06      0.98 o 
   1  -2   2      960.96      949.60     14.22 o 
   2  -2   2      105.74      102.42      2.33 o 
   3  -2   2     1784.30     1807.81     26.77 o 
   4  -2   2      169.28      143.60      2.43 o 
   5  -2   2      123.63      120.77      1.74 o 
   6  -2   2        2.34        1.42      0.25 o 
   7  -2   2      187.62      184.87      2.61 o 
   8  -2   2      164.91      163.98      2.42 o 
   9  -2   2       18.70       18.48      0.62 o 
  10  -2   2        3.33        1.51      0.68 o 
 -12  -1   2        4.14        2.94      0.80 o 
 -11  -1   2       19.74       22.11      0.93 o 
 -10  -1   2       53.70       53.63      1.40 o 
  -9  -1   2       43.74       40.94      1.16 o 
  -8  -1   2       77.17       73.30      1.59 o 
  -7  -1   2      111.61      116.15      2.96 o 
  -6  -1   2       29.84       30.34      0.61 o 
  -5  -1   2        4.90        3.24      0.22 o 
  -4  -1   2     1287.37     1477.18     17.58 o 
  -3  -1   2       16.12       16.94      0.64 o 
  -2  -1   2      173.65      176.55      2.77 o 
  -1  -1   2      250.57      254.88      3.75 o 
   0  -1   2      480.71      464.16      5.71 o 
   1  -1   2      905.23      900.17     13.31 o 
   2  -1   2      511.67      467.34      9.62 o 
   3  -1   2     2021.86     2150.49     31.04 o 
   4  -1   2      573.65      626.21      7.67 o 
   5  -1   2      284.08      316.66      4.06 o 
   6  -1   2      172.95      168.08      2.31 o 
   7  -1   2      144.30      152.11      2.19 o 
   8  -1   2       29.87       29.51      0.71 o 
   9  -1   2       15.49       15.24      0.66 o 
  10  -1   2       15.16       17.30      1.05 o 
 -12   0   2       45.39       51.02      2.07 o 
 -11   0   2        1.33        1.84      0.63 o 
 -10   0   2        6.88        7.48      0.57 o 
  -9   0   2      243.52      278.02      4.64 o 
  -8   0   2       15.24       17.45      0.69 o 
  -7   0   2      211.26      216.57      2.89 o 
  -6   0   2       29.86       37.57      0.93 o 
  -5   0   2       32.50       36.84      0.69 o 
  -4   0   2      104.18       90.52      1.26 o 
  -3   0   2      879.02      860.10     12.68 o 
  -2   0   2     3823.79     3574.13    115.79 o 
  -1   0   2     5391.05     4486.80    169.13 o 
   0   0   2        6.53        5.11      0.35 o 
   1   0   2      168.15      168.55      2.60 o 
   2   0   2     7078.93     3987.59     84.19 o 
   3   0   2      995.72     1014.40     12.15 o 
   4   0   2     1596.67     1682.49     20.06 o 
   5   0   2      159.93      150.85      2.59 o 
   6   0   2        7.16        8.79      0.34 o 
   7   0   2        6.70        6.20      0.78 o 
   8   0   2       48.88       47.56      1.14 o 
   9   0   2      196.08      195.08      4.83 o 
  10   0   2       74.38       84.87      2.63 o 
 -11   1   2       19.43       21.60      1.25 o 
 -10   1   2       54.74       55.68      1.95 o 
  -9   1   2       44.09       44.10      2.64 o 
  -8   1   2       77.93       73.62      1.24 o 
  -7   1   2      111.05      112.10      1.67 o 
  -6   1   2       31.32       31.00      0.62 o 
  -5   1   2        5.65        4.31      0.23 o 
  -4   1   2     1304.66     1459.13     21.53 o 
  -3   1   2       18.39       19.68      0.65 o 
  -2   1   2      180.06      179.37      3.96 o 
  -1   1   2      244.62      249.27      3.83 o 
   0   1   2      473.81      463.56      6.92 o 
   1   1   2      905.50      885.15     13.19 o 
   2   1   2      505.81      456.25     12.04 o 
   3   1   2     2013.96     2086.46     39.03 o 
   4   1   2      579.89      634.61      8.04 o 
   5   1   2      285.41      325.25      4.02 o 
   6   1   2      173.78      167.15      2.76 o 
   7   1   2      144.54      156.71      2.64 o 
   8   1   2       29.64       30.22      1.28 o 
   9   1   2       15.13       14.19      0.94 o 
  10   1   2       15.08       15.54      1.04 o 
  11   1   2       26.28       25.89      1.38 o 
  -7   2   2       67.83       67.32      1.93 o 
  -6   2   2      228.10      238.03      5.50 o 
  -5   2   2       41.84       37.07      1.16 o 
  -4   2   2      613.84      623.04     13.18 o 
  -3   2   2      790.54      800.07     16.82 o 
  -2   2   2      120.52      119.10      2.78 o 
  -1   2   2      168.52      176.54      3.95 o 
   0   2   2       20.11       19.49      0.64 o 
   1   2   2      961.07      971.02     17.54 o 
   2   2   2       94.41       94.51      1.69 o 
   3   2   2     1786.79     1840.54     37.49 o 
   4   2   2      168.61      140.53      3.43 o 
   5   2   2      123.23      119.69      3.05 o 
   6   2   2        2.51        1.50      0.41 o 
   7   2   2      188.66      190.50      4.61 o 
   8   2   2      166.46      170.25      4.28 o 
   9   2   2       17.47       15.51      1.04 o 
  10   2   2        2.77        2.67      0.66 o 
  11   2   2       46.90       53.87      2.13 o 
  -6   3   2      201.46      198.91      4.61 o 
  -5   3   2      232.46      250.86      5.59 o 
  -4   3   2      109.98      125.81      3.00 o 
  -3   3   2       70.43       88.01      2.15 o 
  -2   3   2      228.33      222.31      5.00 o 
  -1   3   2       69.88       67.07      1.82 o 
   0   3   2      662.68      692.59     14.78 o 
   1   3   2      194.62      187.12      4.45 o 
   2   3   2       27.48       26.87      0.71 o 
   3   3   2      177.58      169.37      4.01 o 
   4   3   2     1157.18     1275.63     25.75 o 
   5   3   2       62.23       65.87      1.98 o 
   6   3   2       32.53       36.62      1.42 o 
   7   3   2        8.14        7.21      0.72 o 
   8   3   2        3.05        2.82      0.64 o 
   9   3   2       20.35       21.47      1.24 o 
  10   3   2        4.23        5.79      0.92 o 
  -5   4   2        0.46        0.29      0.33 o 
  -4   4   2       36.26       35.19      1.21 o 
  -3   4   2       40.10       39.94      1.27 o 
  -2   4   2      293.93      307.51      6.81 o 
  -1   4   2      506.95      516.09     11.30 o 
   0   4   2       30.16       33.32      1.19 o 
   1   4   2        9.98       10.21      0.65 o 
   5   4   2       11.45        8.41      0.69 o 
   6   4   2        8.65        6.06      0.74 o 
   7   4   2        5.91        4.40      0.72 o 
   8   4   2        2.43        2.78      0.69 o 
   9   4   2       31.32       31.28      1.56 o 
  10   4   2       20.13       22.66      1.40 o 
  -3   5   2        2.05        0.75      0.40 o 
  -2   5   2       12.01       11.62      0.73 o 
  -1   5   2       39.72       39.51      1.40 o 
   0   5   2       25.55       22.81      1.07 o 
  -2   6   2        0.18       -0.03      0.45 o 
  -1   6   2       18.22       22.39      1.07 o 
  -4  -8   3        3.85        5.16      0.88 o 
  -3  -8   3        3.97        2.25      0.83 o 
  -2  -8   3        0.18       -0.22      0.68 o 
  -1  -8   3        0.02        0.29      0.65 o 
   0  -8   3        3.46        3.09      0.57 o 
   1  -8   3        1.49        1.91      0.56 o 
   2  -8   3        0.57        0.07      0.49 o 
   3  -8   3        5.44        5.20      0.68 o 
  -6  -7   3        1.79        1.29      0.53 o 
  -5  -7   3       22.09       20.19      0.88 o 
  -4  -7   3       32.27       33.02      1.10 o 
  -3  -7   3        0.10       -0.17      0.39 o 
  -2  -7   3        0.47        0.25      0.62 o 
  -1  -7   3       11.00       11.26      0.93 o 
   0  -7   3        4.38        4.16      0.57 o 
   1  -7   3       11.89       12.84      0.69 o 
   2  -7   3       20.30       18.46      0.82 o 
   3  -7   3       64.26       58.04      1.53 o 
   4  -7   3       17.16       13.34      0.76 o 
   5  -7   3        6.92        9.61      1.15 o 
   6  -7   3        0.75        0.77      0.85 o 
  -8  -6   3        1.44        1.74      0.57 o 
  -7  -6   3        0.22        0.96      0.48 o 
  -6  -6   3        8.30       10.07      0.65 o 
  -5  -6   3       48.54       44.83      1.26 o 
  -4  -6   3       52.51       51.25      1.31 o 
  -3  -6   3        4.99        6.38      0.50 o 
  -2  -6   3        1.37        1.56      0.33 o 
  -1  -6   3        3.69        4.68      0.79 o 
   0  -6   3       71.24       78.81      1.61 o 
   1  -6   3        0.55        0.58      0.33 o 
   2  -6   3       16.47       14.84      0.65 o 
   3  -6   3        5.43        6.43      0.79 o 
   4  -6   3        0.16       -0.03      0.32 o 
   5  -6   3        1.61        2.81      0.50 o 
   6  -6   3        3.59        3.99      0.58 o 
   7  -6   3        2.56        1.88      0.51 o 
  -9  -5   3        9.81        9.32      0.82 o 
  -8  -5   3        5.55        8.14      0.64 o 
  -7  -5   3        1.62        2.69      0.67 o 
  -6  -5   3        4.24        7.51      0.58 o 
  -5  -5   3      127.44      123.86      2.40 o 
  -4  -5   3       28.24       26.98      0.84 o 
  -3  -5   3       18.36       20.82      0.69 o 
  -2  -5   3        3.77        4.71      0.38 o 
  -1  -5   3        4.71        5.76      0.59 o 
   0  -5   3       83.09       81.04      1.28 o 
   1  -5   3       72.56       72.70      2.15 o 
   2  -5   3       62.52       64.79      1.46 o 
   3  -5   3      365.49      365.55     11.36 o 
   4  -5   3       59.00       59.90      1.42 o 
   5  -5   3        0.53        0.10      0.35 o 
   6  -5   3       18.41       22.32      0.86 o 
   7  -5   3        4.53        4.73      1.02 o 
   8  -5   3       11.35       10.29      0.70 o 
 -10  -4   3        2.31        0.90      0.49 o 
  -9  -4   3       23.87       23.60      0.96 o 
  -8  -4   3        6.81        7.49      0.70 o 
  -7  -4   3       26.57       28.88      1.83 o 
  -6  -4   3       23.77       25.11      0.86 o 
  -5  -4   3      537.32      557.38      8.58 o 
  -4  -4   3       73.08       66.71      1.43 o 
  -3  -4   3       47.15       45.88      0.81 o 
  -2  -4   3       17.32       16.83      0.54 o 
  -1  -4   3       69.13       68.38      1.08 o 
   0  -4   3       40.35       40.42      0.73 o 
   1  -4   3      173.17      159.55      2.78 o 
   2  -4   3       26.10       25.79      1.06 o 
   3  -4   3        4.99        5.30      0.42 o 
   4  -4   3      102.42       97.81      1.93 o 
   5  -4   3       78.15       69.32      1.55 o 
   6  -4   3       58.37       52.86      1.07 o 
   7  -4   3       36.64       35.20      0.87 o 
   8  -4   3       16.68       16.37      0.63 o 
   9  -4   3        2.28        1.15      0.74 o 
 -11  -3   3       11.92       13.37      1.40 o 
 -10  -3   3       55.23       54.08      1.50 o 
  -9  -3   3        5.68        5.24      0.59 o 
  -8  -3   3       28.56       26.17      0.93 o 
  -7  -3   3        9.97       12.58      1.21 o 
  -6  -3   3       40.08       37.16      1.02 o 
  -5  -3   3      176.01      199.15      3.81 o 
  -4  -3   3      258.11      272.63      3.49 o 
  -3  -3   3       51.45       52.07      0.83 o 
  -2  -3   3       94.92      101.42      1.76 o 
  -1  -3   3      766.02      782.49      9.48 o 
   0  -3   3      392.54      419.02      4.54 o 
   1  -3   3     1054.86     1062.02     16.01 o 
   2  -3   3      254.43      284.78      6.34 o 
   3  -3   3      461.51      453.12      9.70 o 
   4  -3   3      147.19      162.14      2.86 o 
   5  -3   3       90.09       95.25      1.87 o 
   6  -3   3       36.45       40.68      0.86 o 
   7  -3   3       57.95       61.32      1.17 o 
   8  -3   3       26.77       27.34      0.76 o 
   9  -3   3        1.26        1.06      0.54 o 
  10  -3   3        3.70        2.64      0.57 o 
 -11  -2   3        4.37        2.12      0.56 o 
 -10  -2   3        8.10        5.63      0.60 o 
  -9  -2   3       53.34       52.69      1.37 o 
  -8  -2   3      104.15      103.19      2.10 o 
  -7  -2   3       84.05       85.43      1.77 o 
  -6  -2   3      204.30      222.04      4.56 o 
  -5  -2   3      419.59      466.74      7.24 o 
  -4  -2   3      647.63      695.06     10.42 o 
  -3  -2   3      558.73      572.34      7.03 o 
  -2  -2   3      968.70      966.64     14.22 o 
  -1  -2   3      609.69      628.22      7.61 o 
   0  -2   3     2511.68     2292.19     53.14 o 
   1  -2   3       43.10       38.76      0.58 o 
   2  -2   3        4.50        3.09      0.38 o 
   3  -2   3      721.69      708.12     14.86 o 
   4  -2   3      198.99      187.74      3.12 o 
   5  -2   3      186.32      185.18      3.14 o 
   6  -2   3       44.11       37.87      0.79 o 
   7  -2   3       17.70       16.42      0.54 o 
   8  -2   3        3.89        2.71      0.36 o 
   9  -2   3      113.52      118.01      1.92 o 
  10  -2   3       24.63       23.17      1.25 o 
 -12  -1   3       10.63       12.12      1.13 o 
 -11  -1   3        9.27        9.08      1.10 o 
 -10  -1   3       20.12       21.14      0.86 o 
  -9  -1   3       16.12       13.88      0.67 o 
  -8  -1   3       13.40       10.51      1.59 o 
  -7  -1   3       25.47       28.30      0.86 o 
  -6  -1   3       28.55       30.55      0.84 o 
  -5  -1   3      725.08      816.70      9.83 o 
  -4  -1   3      283.75      323.10      4.98 o 
  -3  -1   3      345.20      345.28      5.21 o 
  -2  -1   3      719.68      695.81      8.38 o 
  -1  -1   3      813.39      793.55      8.22 o 
   0  -1   3      562.22      566.78     16.46 o 
   1  -1   3      156.98      157.89      2.47 o 
   2  -1   3      253.22      256.20      5.59 o 
   3  -1   3     2846.53     2934.06     59.93 o 
   4  -1   3      224.81      250.75      3.95 o 
   5  -1   3       10.80       10.85      0.40 o 
   6  -1   3       22.49       23.90      0.57 o 
   7  -1   3        2.89        3.12      0.74 o 
   8  -1   3       19.18       18.20      0.56 o 
   9  -1   3        9.96        9.87      0.82 o 
  10  -1   3        4.52        7.64      0.93 o 
 -12   0   3       16.38       18.96      1.23 o 
 -11   0   3        8.88        9.00      0.88 o 
 -10   0   3        0.09       -0.33      0.37 o 
  -9   0   3        3.88        0.94      0.36 o 
  -8   0   3       29.98       36.71      1.02 o 
  -7   0   3      271.15      292.11      4.73 o 
  -6   0   3      225.11      211.10      3.49 o 
  -5   0   3     2750.06     2982.93     43.56 o 
  -4   0   3      718.55      828.76     12.31 o 
  -3   0   3        3.98        8.88      0.33 o 
  -2   0   3      438.87      447.77      5.43 o 
  -1   0   3     2084.76     2015.68     34.47 o 
   0   0   3       96.46       98.06      1.59 o 
   1   0   3      768.81      795.34     25.42 o 
   2   0   3      454.31      443.67      6.68 o 
   3   0   3      304.92      282.76      3.52 o 
   4   0   3     1446.82     1438.88     17.19 o 
   5   0   3      801.72      790.06      9.58 o 
   6   0   3      280.21      284.10      3.66 o 
   7   0   3       67.26       70.51      1.44 o 
   8   0   3      141.54      132.41      3.51 o 
   9   0   3        7.49        8.20      0.78 o 
  10   0   3       61.76       58.83      2.09 o 
  11   0   3       65.64       74.83      2.55 o 
 -11   1   3        9.56        9.05      0.89 o 
 -10   1   3       20.38       18.52      1.12 o 
  -9   1   3       16.81       15.65      0.69 o 
  -8   1   3       12.81        9.85      0.54 o 
  -7   1   3       27.45       29.17      0.83 o 
  -6   1   3       31.36       31.98      0.82 o 
  -5   1   3      718.09      801.74     12.08 o 
  -4   1   3      279.18      315.21      7.10 o 
  -3   1   3      341.25      331.00      7.46 o 
  -2   1   3      713.32      692.67     14.81 o 
  -1   1   3      831.60      811.28     11.86 o 
   0   1   3      566.33      570.71      8.54 o 
   1   1   3      163.49      155.73      3.56 o 
   2   1   3      257.58      260.42      4.67 o 
   3   1   3     2862.46     2915.05     30.26 o 
   4   1   3      220.02      243.64      3.10 o 
   5   1   3       11.52       12.60      0.67 o 
   6   1   3       21.54       22.55      1.05 o 
   7   1   3        2.39        3.12      0.53 o 
   8   1   3       18.93       17.80      1.03 o 
   9   1   3        9.90        9.28      0.84 o 
  10   1   3        4.57        6.39      0.91 o 
  11   1   3       10.64       11.40      1.05 o 
  -8   2   3      104.95      105.35      2.84 o 
  -7   2   3       84.05       85.23      2.38 o 
  -6   2   3      202.51      218.24      5.16 o 
  -5   2   3      424.09      473.89     10.29 o 
  -4   2   3      640.30      691.92     14.89 o 
  -3   2   3      562.89      592.83     12.46 o 
  -2   2   3      973.30      960.25     20.46 o 
  -1   2   3      611.09      633.56     13.50 o 
   0   2   3     2518.10     2389.74     65.52 o 
   1   2   3       44.66       40.62      0.83 o 
   2   2   3        4.75        4.10      0.28 o 
   3   2   3      721.09      706.70     10.66 o 
   4   2   3      195.89      187.74      4.42 o 
   5   2   3      183.86      184.82      4.44 o 
   6   2   3       42.58       36.24      1.41 o 
   7   2   3       17.21       17.47      0.97 o 
   8   2   3        3.64        3.77      0.67 o 
   9   2   3      114.19      113.89      3.36 o 
  10   2   3       24.84       23.19      1.35 o 
  -7   3   3       10.30       11.17      0.75 o 
  -6   3   3       39.41       37.25      1.29 o 
  -5   3   3      172.87      195.30      4.64 o 
  -4   3   3      259.26      275.10      6.19 o 
  -3   3   3       49.01       51.76      1.53 o 
  -2   3   3       92.78       99.48      2.55 o 
  -1   3   3      762.94      791.35     16.82 o 
   0   3   3      394.77      429.17      9.28 o 
   1   3   3     1063.15     1103.95     16.12 o 
   2   3   3      256.49      289.29      6.60 o 
   3   3   3      452.53      447.15      9.75 o 
   4   3   3      149.86      173.00      4.08 o 
   5   3   3       89.26       95.91      2.69 o 
   6   3   3       35.12       37.85      1.52 o 
   7   3   3       57.51       61.44      2.10 o 
   8   3   3       27.22       27.04      1.35 o 
   9   3   3        1.30        0.19      0.52 o 
  10   3   3        3.78        5.67      0.94 o 
  -5   4   3      535.11      544.57     12.10 o 
  -4   4   3       75.30       70.02      1.98 o 
  -3   4   3       45.43       44.08      1.45 o 
  -2   4   3       16.06       17.01      0.82 o 
  -1   4   3       68.63       67.63      1.97 o 
   0   4   3       37.88       37.85      1.37 o 
   1   4   3      173.09      163.35      4.02 o 
   2   4   3       26.77       30.80      1.20 o 
   3   4   3        5.02        5.43      0.56 o 
   4   4   3      103.04      100.02      2.74 o 
   5   4   3       79.01       72.77      2.23 o 
   6   4   3       59.21       53.42      1.90 o 
   7   4   3       37.13       33.38      1.52 o 
   8   4   3       16.56       16.57      1.11 o 
   9   4   3        2.17        2.96      0.78 o 
  -4   5   3       26.30       26.26      1.13 o 
  -3   5   3       18.40       19.83      0.95 o 
  -2   5   3        3.53        3.11      0.57 o 
  -1   5   3        4.32        4.10      0.58 o 
   0   5   3       83.06       79.42      2.37 o 
   1   5   3       70.24       72.54      2.25 o 
  -2   6   3        1.39        1.01      0.47 o 
  -1   6   3        3.79        3.55      0.65 o 
   0   6   3       71.79       76.62      2.44 o 
  -3  -8   4        1.23        1.53      0.79 o 
  -2  -8   4        1.26        1.57      0.73 o 
  -1  -8   4        9.83        9.01      0.95 o 
   0  -8   4       10.23        9.55      0.72 o 
   1  -8   4        0.27       -0.45      0.45 o 
   2  -8   4        1.69        1.78      0.55 o 
  -6  -7   4        0.60        0.09      0.51 o 
  -5  -7   4       15.18       17.49      0.84 o 
  -4  -7   4        6.11        7.28      0.64 o 
  -3  -7   4        2.48        2.10      0.75 o 
  -2  -7   4       10.95       11.55      0.64 o 
  -1  -7   4        2.52        2.82      0.52 o 
   0  -7   4        9.66        9.04      0.87 o 
   1  -7   4        1.92        1.84      0.47 o 
   2  -7   4        2.37        1.86      0.47 o 
   3  -7   4       19.67       21.95      0.92 o 
   4  -7   4        3.55        3.66      0.60 o 
   5  -7   4        0.88        0.96      0.53 o 
  -8  -6   4       12.93       14.81      0.85 o 
  -7  -6   4        0.45        0.65      0.76 o 
  -6  -6   4        0.66        0.54      0.69 o 
  -5  -6   4       16.85       18.04      0.78 o 
  -4  -6   4       12.54       13.24      0.65 o 
  -3  -6   4        6.02        6.37      0.42 o 
  -2  -6   4        7.09        6.81      0.39 o 
  -1  -6   4       10.68       10.65      0.56 o 
   0  -6   4       36.99       36.97      1.01 o 
   1  -6   4        2.83        3.27      0.61 o 
   2  -6   4        6.00        6.80      0.51 o 
   3  -6   4        7.24        5.80      0.56 o 
   4  -6   4        6.86        6.95      0.58 o 
   5  -6   4        8.49        9.25      0.64 o 
   6  -6   4        8.09        7.99      0.76 o 
   7  -6   4        6.09        7.15      0.71 o 
  -9  -5   4        1.70        1.13      0.53 o 
  -8  -5   4        6.40        6.12      0.64 o 
  -7  -5   4        3.59        3.92      1.00 o 
  -6  -5   4        0.96        2.35      0.44 o 
  -5  -5   4       40.60       36.15      1.04 o 
  -4  -5   4       12.32        9.46      0.52 o 
  -3  -5   4       44.92       41.79      1.04 o 
  -2  -5   4       36.38       38.91      0.80 o 
  -1  -5   4       51.27       48.24      0.78 o 
   0  -5   4       46.36       46.82      1.12 o 
   1  -5   4       43.16       44.27      1.57 o 
   2  -5   4       46.36       50.75      1.71 o 
   3  -5   4       18.86       16.61      0.70 o 
   4  -5   4       13.76       11.95      0.62 o 
   5  -5   4        2.80        2.00      0.41 o 
   6  -5   4        3.13        5.85      0.59 o 
   7  -5   4        8.26        7.75      0.49 o 
   8  -5   4       61.57       71.72      1.47 o 
 -10  -4   4        0.46        1.45      0.50 o 
  -9  -4   4       19.73       19.11      1.50 o 
  -8  -4   4        6.07        5.22      0.56 o 
  -7  -4   4        4.29        4.49      0.51 o 
  -6  -4   4        0.19        0.03      0.30 o 
  -5  -4   4        2.09        3.35      0.40 o 
  -4  -4   4       46.44       47.09      1.14 o 
  -3  -4   4      108.45      108.76      3.04 o 
  -2  -4   4       45.62       51.61      0.90 o 
  -1  -4   4      110.49      115.56      1.43 o 
   0  -4   4      261.90      277.56      3.06 o 
   1  -4   4      131.36      123.48      3.12 o 
   2  -4   4       38.67       32.58      1.25 o 
   3  -4   4      162.91      154.55      3.87 o 
   4  -4   4        4.61        5.61      0.49 o 
   5  -4   4        4.52        5.93      0.59 o 
   6  -4   4        2.99        3.20      0.63 o 
   7  -4   4       20.47       15.99      0.60 o 
   8  -4   4        5.34        5.53      0.76 o 
   9  -4   4        1.25        0.64      0.41 o 
 -11  -3   4        2.52        3.94      0.68 o 
 -10  -3   4        1.03        0.83      0.43 o 
  -9  -3   4       20.08       17.29      0.78 o 
  -8  -3   4       10.36        9.31      0.59 o 
  -7  -3   4       16.45       17.19      0.71 o 
  -6  -3   4       31.06       32.77      0.95 o 
  -5  -3   4      562.93      576.63     12.89 o 
  -4  -3   4      260.52      249.33      4.16 o 
  -3  -3   4      309.03      312.15      4.90 o 
  -2  -3   4      184.69      196.51      2.59 o 
  -1  -3   4       42.82       42.84      0.63 o 
   0  -3   4       93.24      105.60      1.29 o 
   1  -3   4        6.26        7.49      0.22 o 
   2  -3   4       89.09       93.92      2.38 o 
   3  -3   4      357.14      374.61      8.38 o 
   4  -3   4       32.68       30.59      0.87 o 
   5  -3   4       27.80       23.50      0.77 o 
   6  -3   4      122.89      122.43      2.54 o 
   7  -3   4      265.50      271.14      4.50 o 
   8  -3   4        3.72        3.17      0.53 o 
   9  -3   4       24.92       26.12      0.82 o 
 -11  -2   4       10.03       13.22      0.81 o 
 -10  -2   4       42.73       44.56      1.32 o 
  -9  -2   4        1.49        0.86      0.40 o 
  -8  -2   4       60.40       48.49      1.26 o 
  -7  -2   4        6.38        4.65      0.46 o 
  -6  -2   4      177.11      179.08      3.11 o 
  -5  -2   4      259.52      276.97      4.49 o 
  -4  -2   4      164.70      159.19      3.03 o 
  -3  -2   4       79.17       76.55      1.43 o 
  -2  -2   4      194.63      201.11      2.60 o 
  -1  -2   4     1435.49     1431.13     14.73 o 
   0  -2   4      331.52      319.49      3.92 o 
   1  -2   4      473.09      469.27     10.63 o 
   2  -2   4      472.21      455.31      6.85 o 
   3  -2   4      132.23      124.18      3.10 o 
   4  -2   4        6.30        6.14      0.41 o 
   5  -2   4      375.22      372.12      9.45 o 
   6  -2   4      234.30      219.35      3.01 o 
   7  -2   4       43.75       40.48      0.88 o 
   8  -2   4        9.10        7.79      0.45 o 
   9  -2   4        2.98        4.07      0.81 o 
  10  -2   4       10.57       12.83      1.01 o 
 -11  -1   4        9.69       11.39      0.73 o 
 -10  -1   4       16.76       17.90      0.82 o 
  -9  -1   4       11.17       10.17      0.63 o 
  -8  -1   4       20.20       17.40      0.72 o 
  -7  -1   4      116.82      114.58      2.19 o 
  -6  -1   4      182.57      176.83      3.05 o 
  -5  -1   4      451.56      489.17      7.55 o 
  -4  -1   4      163.15      166.79      2.81 o 
  -3  -1   4       49.96       53.58      0.85 o 
  -2  -1   4       25.26       19.33      0.41 o 
  -1  -1   4      337.49      369.79      3.92 o 
   0  -1   4      467.28      491.37      7.16 o 
   1  -1   4      427.33      417.34      6.25 o 
   2  -1   4       52.19       60.20      1.08 o 
   3  -1   4      154.54      161.04      2.59 o 
   4  -1   4       52.76       54.67      1.17 o 
   5  -1   4       66.21       61.20      1.02 o 
   6  -1   4       41.74       39.33      0.80 o 
   7  -1   4       58.76       45.47      0.91 o 
   8  -1   4      146.47      133.23      3.57 o 
   9  -1   4        5.84        8.29      0.92 o 
  10  -1   4       23.12       26.26      1.39 o 
 -12   0   4        0.93        0.89      0.76 o 
 -11   0   4       20.65       22.67      0.95 o 
 -10   0   4        5.76        5.21      0.60 o 
  -9   0   4       60.68       59.91      2.06 o 
  -8   0   4       25.15       17.42      0.70 o 
  -7   0   4       73.84       85.18      1.73 o 
  -6   0   4        5.78        6.20      0.40 o 
  -5   0   4       55.08       44.39      1.01 o 
  -4   0   4       15.11       14.98      0.34 o 
  -3   0   4       27.21       31.43      0.53 o 
  -2   0   4      404.18      387.00      4.70 o 
  -1   0   4      298.98      293.59      5.85 o 
   0   0   4     3614.47     3309.28    240.90 o 
   1   0   4     1976.99     1989.74     55.28 o 
   2   0   4      248.45      285.29      4.41 o 
   3   0   4      594.38      585.27      8.82 o 
   4   0   4      177.67      175.96      2.32 o 
   5   0   4       39.09       38.89      1.00 o 
   6   0   4       90.99       98.87      2.72 o 
   7   0   4       89.52       90.50      2.62 o 
   8   0   4        1.24        0.59      0.51 o 
   9   0   4       16.73       18.16      1.08 o 
  10   0   4       46.57       46.93      1.89 o 
 -10   1   4       16.21       17.16      1.13 o 
  -9   1   4       11.67       11.40      0.62 o 
  -8   1   4       20.30       21.33      2.21 o 
  -7   1   4      114.01      112.59      2.14 o 
  -6   1   4      182.09      177.08      4.32 o 
  -5   1   4      466.53      497.85     10.83 o 
  -4   1   4      168.21      174.64      4.05 o 
  -3   1   4       51.74       55.79      2.40 o 
  -2   1   4       26.66       19.77      0.50 o 
  -1   1   4      348.54      377.98      5.64 o 
   0   1   4      454.78      460.42     17.20 o 
   1   1   4      419.11      409.67      6.78 o 
   2   1   4       51.06       57.94      1.14 o 
   3   1   4      153.38      158.82      2.09 o 
   4   1   4       52.13       55.92      1.29 o 
   5   1   4       65.84       64.16      1.91 o 
   6   1   4       43.78       41.60      1.47 o 
   7   1   4       61.52       46.79      1.69 o 
   8   1   4      145.71      129.97      3.58 o 
   9   1   4        6.03        8.25      0.83 o 
  10   1   4       23.13       27.34      1.45 o 
  -9   2   4        1.54       -0.26      0.50 o 
  -8   2   4       58.82       45.23      1.66 o 
  -7   2   4        5.49        3.11      0.51 o 
  -6   2   4      178.93      180.42      4.38 o 
  -5   2   4      262.66      281.19      6.40 o 
  -4   2   4      165.29      157.12      3.82 o 
  -3   2   4       83.10       76.25      2.06 o 
  -2   2   4      195.89      198.26      4.64 o 
  -1   2   4     1442.29     1455.03     21.21 o 
   0   2   4      318.96      314.70      4.89 o 
   1   2   4      471.83      458.86      7.06 o 
   2   2   4      470.17      451.68      6.96 o 
   3   2   4      133.62      128.18      2.30 o 
   4   2   4        6.23        9.24      0.65 o 
   5   2   4      378.47      379.17      8.37 o 
   6   2   4      236.05      220.02      5.29 o 
   7   2   4       44.51       40.82      1.61 o 
   8   2   4        9.06        7.98      0.78 o 
   9   2   4        2.87        3.23      0.73 o 
  10   2   4       10.34       10.71      0.99 o 
  -7   3   4       16.94       17.47      0.94 o 
  -6   3   4       30.03       33.39      1.26 o 
  -5   3   4      560.05      554.15     12.43 o 
  -4   3   4      259.88      259.20      5.86 o 
  -3   3   4      310.67      310.71      7.05 o 
  -2   3   4      186.65      196.50      4.64 o 
  -1   3   4       42.03       42.16      1.39 o 
   0   3   4       97.93      113.39      1.92 o 
   1   3   4        5.06        5.97      0.35 o 
   2   3   4       86.85       88.97      1.71 o 
   3   3   4      359.25      388.39      7.65 o 
   4   3   4       31.08       30.22      1.23 o 
   5   3   4       27.18       23.49      1.12 o 
   6   3   4      122.83      121.70      3.39 o 
   7   3   4      266.27      270.82      6.58 o 
   8   3   4        2.92        2.37      0.67 o 
   9   3   4       25.01       24.88      1.39 o 
  10   3   4        4.19        5.62      0.97 o 
  -6   4   4        0.13       -0.07      0.38 o 
  -5   4   4        1.94        2.31      0.50 o 
  -4   4   4       48.17       50.43      1.62 o 
  -3   4   4      108.58      111.54      2.92 o 
  -2   4   4       45.74       48.30      1.62 o 
  -1   4   4      107.79      112.36      3.02 o 
   0   4   4      264.71      279.30      6.49 o 
   1   4   4      129.33      119.77      3.23 o 
   2   4   4       37.67       32.76      0.90 o 
   3   4   4      162.50      159.36      2.84 o 
   4   4   4        4.71        4.75      0.65 o 
   5   4   4        4.22        4.86      0.69 o 
   6   4   4        3.02        2.40      0.62 o 
   7   4   4       20.33       16.51      1.11 o 
   8   4   4        5.71        5.32      0.90 o 
   9   4   4        1.21        1.82      0.72 o 
  -5   5   4       40.00       36.91      1.42 o 
  -4   5   4       11.96        8.02      0.75 o 
  -3   5   4       44.33       40.54      1.52 o 
  -2   5   4       36.05       37.79      1.46 o 
  -1   5   4       51.90       48.81      1.71 o 
   0   5   4       46.00       47.61      1.70 o 
   1   5   4       44.53       45.00      1.69 o 
   2   5   4       47.48       49.21      1.82 o 
   6   5   4        2.88        5.20      0.84 o 
   7   5   4        7.36        7.18      0.98 o 
   8   5   4       62.43       69.94      2.60 o 
  -3   6   4        6.26        5.17      0.73 o 
  -2   6   4        7.25        5.29      0.72 o 
   0   6   4       36.87       36.13      1.56 o 
   1   6   4        2.87        2.74      0.66 o 
  -2   7   4       10.96       11.05      1.04 o 
  -1   7   4        2.33        2.57      0.76 o 
  -1  -8   5       22.45       19.92      1.29 o 
   0  -8   5       21.97       19.62      0.91 o 
  -6  -7   5        1.53        0.89      0.53 o 
  -5  -7   5        7.17        8.90      0.66 o 
  -4  -7   5        1.31        1.23      0.69 o 
  -3  -7   5        0.06        0.06      0.85 o 
  -2  -7   5        5.54        6.70      0.66 o 
  -1  -7   5       19.05       19.86      0.83 o 
   0  -7   5        2.13        1.46      0.64 o 
   1  -7   5        5.65        4.52      0.80 o 
   2  -7   5        5.67        8.35      1.09 o 
   3  -7   5       12.06       12.58      0.74 o 
   4  -7   5        4.39        4.15      0.64 o 
  -8  -6   5        8.24        8.44      0.80 o 
  -7  -6   5        7.74       10.17      0.87 o 
  -6  -6   5        3.11        4.23      0.57 o 
  -5  -6   5        1.52        1.19      0.43 o 
  -4  -6   5        2.32        3.90      0.65 o 
  -3  -6   5        4.20        5.32      1.11 o 
  -2  -6   5        0.39        0.09      0.35 o 
  -1  -6   5      146.72      149.95      2.74 o 
   0  -6   5       64.61       64.79      2.15 o 
   1  -6   5       13.79       13.64      0.92 o 
   2  -6   5       12.19       11.50      0.88 o 
   3  -6   5       25.53       24.71      0.92 o 
   4  -6   5        9.58        9.71      0.63 o 
   5  -6   5       13.96       12.57      0.73 o 
   6  -6   5        4.08        3.02      0.59 o 
  -9  -5   5        8.49        7.65      0.74 o 
  -8  -5   5        7.22        5.27      0.63 o 
  -7  -5   5       19.13       17.87      0.82 o 
  -6  -5   5       17.92       16.79      0.73 o 
  -5  -5   5       25.67       29.64      0.99 o 
  -4  -5   5       13.12       14.67      0.52 o 
  -3  -5   5       34.38       34.91      0.79 o 
  -2  -5   5       24.59       22.38      0.52 o 
  -1  -5   5       13.23       11.50      0.55 o 
   0  -5   5       33.42       34.72      1.39 o 
   1  -5   5       12.06       13.21      0.84 o 
   2  -5   5        3.13        4.61      0.65 o 
   3  -5   5       11.63       11.24      0.80 o 
   4  -5   5       53.46       57.62      1.67 o 
   5  -5   5       14.06       12.51      0.67 o 
   6  -5   5       13.04       10.31      0.64 o 
   7  -5   5       60.69       63.27      1.33 o 
 -10  -4   5        8.78        9.00      1.04 o 
  -9  -4   5       34.68       28.15      1.28 o 
  -8  -4   5      131.36      132.47      3.02 o 
  -7  -4   5       39.04       36.71      1.12 o 
  -6  -4   5       33.82       31.17      0.98 o 
  -5  -4   5       43.44       45.66      1.17 o 
  -4  -4   5       12.64       16.14      0.74 o 
  -3  -4   5       37.45       40.79      0.82 o 
  -2  -4   5       90.97       96.25      1.27 o 
  -1  -4   5      198.15      219.11      2.52 o 
   0  -4   5      314.50      328.99      5.18 o 
   1  -4   5      103.80       99.52      2.70 o 
   2  -4   5       32.06       32.77      1.28 o 
   3  -4   5       31.32       30.16      1.25 o 
   4  -4   5       65.01       62.73      1.48 o 
   5  -4   5        1.63        1.61      0.38 o 
   6  -4   5       14.67       14.79      0.84 o 
   7  -4   5       44.92       41.33      0.99 o 
   8  -4   5        2.69        1.15      0.71 o 
 -11  -3   5        2.73        2.59      0.59 o 
 -10  -3   5       10.08       13.13      1.27 o 
  -9  -3   5        3.82        6.12      0.62 o 
  -8  -3   5       83.10       79.09      2.12 o 
  -7  -3   5        4.41        3.77      0.45 o 
  -6  -3   5       17.27       18.52      0.72 o 
  -5  -3   5      112.39      115.36      2.34 o 
  -4  -3   5       26.19       28.61      0.80 o 
  -3  -3   5       19.58       21.71      0.54 o 
  -2  -3   5       79.19       80.47      1.07 o 
  -1  -3   5      575.59      573.53      6.06 o 
   0  -3   5       44.54       41.20      0.68 o 
   1  -3   5      199.37      186.71      3.01 o 
   2  -3   5      311.68      304.62      6.86 o 
   3  -3   5      398.06      411.77      9.09 o 
   4  -3   5       69.01       74.32      2.17 o 
   5  -3   5       67.18       73.19      1.62 o 
   6  -3   5        5.66        5.48      1.01 o 
   7  -3   5       49.76       44.50      1.09 o 
   8  -3   5       53.62       55.60      1.68 o 
   9  -3   5       22.40       27.53      1.44 o 
 -11  -2   5        0.40        0.08      0.50 o 
 -10  -2   5        0.41       -0.06      0.42 o 
  -9  -2   5      199.95      181.53      3.41 o 
  -8  -2   5       85.71       72.60      1.67 o 
  -7  -2   5       16.88       13.55      0.63 o 
  -6  -2   5      126.67      122.86      2.32 o 
  -5  -2   5      288.40      287.28      6.99 o 
  -4  -2   5      462.35      486.41      6.07 o 
  -3  -2   5      370.89      379.08      4.73 o 
  -2  -2   5      130.01      141.22      1.64 o 
  -1  -2   5     1271.74     1387.85     14.20 o 
   0  -2   5     1343.33     1358.25     16.30 o 
   1  -2   5        2.06        1.33      0.24 o 
   2  -2   5      325.38      329.64      5.11 o 
   3  -2   5      149.34      152.40      3.77 o 
   4  -2   5        7.22        8.20      0.68 o 
   5  -2   5       22.01       25.69      0.82 o 
   6  -2   5      221.61      212.60      3.65 o 
   7  -2   5       44.43       45.26      0.97 o 
   8  -2   5      152.09      135.11      3.79 o 
   9  -2   5        2.55        1.94      0.68 o 
  10  -2   5        1.59        2.96      0.78 o 
 -11  -1   5       12.08       14.55      0.80 o 
 -10  -1   5       20.86       21.41      0.91 o 
  -9  -1   5       38.98       34.05      1.08 o 
  -8  -1   5       40.81       41.19      1.15 o 
  -7  -1   5       32.74       27.67      0.87 o 
  -6  -1   5       67.77       67.51      1.46 o 
  -5  -1   5      287.46      297.86      4.68 o 
  -4  -1   5      191.24      185.41      2.45 o 
  -3  -1   5      372.55      360.30      4.44 o 
  -2  -1   5       82.87       84.57      1.06 o 
  -1  -1   5      511.14      549.41     10.59 o 
   0  -1   5      191.94      209.80      3.28 o 
   1  -1   5      188.95      185.15      2.97 o 
   2  -1   5      181.24      174.20      2.89 o 
   3  -1   5       86.86       80.43      1.50 o 
   4  -1   5       97.48      106.33      2.81 o 
   5  -1   5        3.50        5.67      0.61 o 
   6  -1   5       14.17       14.71      0.62 o 
   7  -1   5      221.00      196.09      4.86 o 
   8  -1   5        9.56        7.36      0.78 o 
   9  -1   5        5.80        6.31      0.89 o 
  10  -1   5        0.62       -0.18      0.62 o 
 -11   0   5        1.75        1.74      0.49 o 
 -10   0   5       17.85       14.32      0.73 o 
  -9   0   5      103.81       83.29      1.85 o 
  -8   0   5      194.78      169.79      3.08 o 
  -7   0   5       11.00        7.46      0.50 o 
  -6   0   5       27.31       27.16      0.81 o 
  -5   0   5      136.27      150.17      2.60 o 
  -4   0   5      260.76      246.99      3.15 o 
  -3   0   5      514.38      548.85      6.63 o 
  -2   0   5      425.27      421.77      6.38 o 
  -1   0   5     1115.17     1236.25     18.25 o 
   0   0   5     1044.94     1169.63     17.29 o 
   1   0   5     1003.52     1036.55     15.37 o 
   2   0   5      122.91      120.20      2.05 o 
   3   0   5       24.36       25.82      0.69 o 
   4   0   5        5.38        6.48      0.28 o 
   5   0   5      258.77      260.24      4.22 o 
   6   0   5       84.61       94.19      2.69 o 
   7   0   5      329.85      300.31      7.04 o 
   8   0   5       25.30       27.82      1.31 o 
   9   0   5       73.28       73.66      2.47 o 
  10   0   5        5.06        6.65      0.97 o 
 -10   1   5       21.54       22.29      1.27 o 
  -9   1   5       37.97       35.01      1.52 o 
  -8   1   5       42.86       42.53      1.60 o 
  -7   1   5       32.75       26.69      1.16 o 
  -6   1   5       69.84       66.69      2.04 o 
  -5   1   5      279.25      277.34      6.66 o 
  -4   1   5      190.43      182.65      2.94 o 
  -3   1   5      365.82      341.75      7.90 o 
  -2   1   5       82.96       88.18      1.47 o 
  -1   1   5      508.10      537.67     15.70 o 
   0   1   5      195.67      203.57      3.29 o 
   1   1   5      195.24      186.39      3.02 o 
   2   1   5      189.76      185.16      2.98 o 
   3   1   5       92.91       85.28      1.60 o 
   4   1   5       97.27      105.48      1.97 o 
   5   1   5        3.65        5.95      0.61 o 
   6   1   5       14.70       14.87      0.91 o 
   7   1   5      217.49      189.43      4.84 o 
   8   1   5       10.46        7.71      0.79 o 
   9   1   5        5.97        6.13      0.90 o 
  10   1   5        0.70       -0.01      0.66 o 
  -9   2   5      199.93      189.88      4.78 o 
  -8   2   5       87.99       74.41      2.32 o 
  -7   2   5       17.34       13.62      0.87 o 
  -6   2   5      128.05      126.96      3.30 o 
  -5   2   5      289.45      287.31      6.64 o 
  -4   2   5      459.79      492.99     10.80 o 
  -3   2   5      368.04      370.25      8.41 o 
  -2   2   5      128.09      136.42      2.28 o 
  -1   2   5     1260.53     1375.48     25.54 o 
   0   2   5     1354.07     1376.04     20.20 o 
   1   2   5        2.79        1.29      0.35 o 
   2   2   5      326.87      334.39      5.24 o 
   3   2   5      151.76      158.82      2.73 o 
   4   2   5        8.02        9.27      0.50 o 
   5   2   5       21.29       23.33      1.13 o 
   6   2   5      222.10      203.84      5.14 o 
   7   2   5       43.03       43.01      1.70 o 
   8   2   5      152.19      138.46      3.86 o 
   9   2   5        2.18        0.30      0.56 o 
  10   2   5        1.54        1.30      0.74 o 
  -8   3   5       82.67       79.21      2.48 o 
  -7   3   5        3.97        1.71      0.53 o 
  -6   3   5       16.50       17.56      0.96 o 
  -5   3   5      115.67      112.71      3.04 o 
  -4   3   5       26.80       29.61      1.19 o 
  -3   3   5       20.80       23.58      1.00 o 
  -2   3   5       79.21       81.70      2.29 o 
  -1   3   5      579.38      578.71      8.72 o 
   0   3   5       42.09       39.58      0.92 o 
   1   3   5      196.37      185.92      3.61 o 
   2   3   5      310.26      306.77      4.93 o 
   3   3   5      398.04      413.85      6.54 o 
   4   3   5       68.23       72.82      1.59 o 
   5   3   5       67.35       74.69      2.31 o 
   6   3   5        5.51        5.19      0.76 o 
   7   3   5       51.07       46.43      1.82 o 
   8   3   5       53.41       53.29      2.10 o 
   9   3   5       22.31       27.51      1.51 o 
  -7   4   5       39.86       38.56      1.56 o 
  -6   4   5       33.27       33.55      1.40 o 
  -5   4   5       42.22       47.21      1.67 o 
  -4   4   5       11.92       14.34      0.89 o 
  -3   4   5       35.77       40.21      1.47 o 
  -2   4   5       88.64       94.19      2.66 o 
  -1   4   5      200.10      225.47      5.35 o 
   0   4   5      311.52      327.36      7.60 o 
   1   4   5      105.07      100.37      1.94 o 
   2   4   5       34.21       35.87      0.97 o 
   3   4   5       32.18       31.48      0.94 o 
   4   4   5       66.37       65.23      2.09 o 
   5   4   5        1.82        1.57      0.57 o 
   6   4   5       14.33       14.39      1.01 o 
   7   4   5       45.05       39.12      1.75 o 
   8   4   5        2.23        0.73      0.65 o 
  -5   5   5       25.14       28.51      1.32 o 
  -4   5   5       13.28       14.84      0.96 o 
  -3   5   5       34.76       36.22      1.45 o 
  -2   5   5       25.12       21.29      1.10 o 
  -1   5   5       11.82       10.33      0.81 o 
   0   5   5       34.07       34.56      1.47 o 
   1   5   5       12.57       11.63      0.87 o 
   2   5   5        2.65        2.81      0.67 o 
   4   5   5       53.97       59.31      2.05 o 
   5   5   5       13.80       12.90      0.98 o 
   6   5   5       13.20       10.84      0.95 o 
   7   5   5       60.30       58.94      2.34 o 
  -4   6   5        2.27        2.64      0.66 o 
  -3   6   5        4.14        2.55      0.65 o 
  -2   6   5        0.42        0.64      0.52 o 
  -1   6   5      146.77      148.39      4.09 o 
   0   6   5       64.06       61.06      2.20 o 
   1   6   5       13.93       14.73      1.07 o 
   2   6   5       12.02       10.56      0.97 o 
  -3   7   5        0.05        0.27      0.65 o 
  -2   7   5        5.52        4.40      0.85 o 
  -1   7   5       19.36       20.44      1.30 o 
   0   7   5        2.13        1.19      0.75 o 
  -5  -7   6       18.79       19.11      1.30 o 
  -4  -7   6        4.41        3.55      0.61 o 
  -3  -7   6        0.30        0.69      0.48 o 
  -2  -7   6        3.12        3.66      0.78 o 
  -1  -7   6        6.68        7.53      0.97 o 
   0  -7   6        0.40       -0.04      0.60 o 
   1  -7   6        3.47        2.47      0.74 o 
   2  -7   6        5.90        5.46      1.28 o 
   3  -7   6        7.79        9.23      0.78 o 
  -7  -6   6        5.78        8.01      0.74 o 
  -6  -6   6        0.59        0.32      0.37 o 
  -5  -6   6       22.30       23.74      0.76 o 
  -4  -6   6        1.58        2.02      0.47 o 
  -3  -6   6        0.36        0.52      0.42 o 
  -2  -6   6       27.66       28.36      0.95 o 
  -1  -6   6        0.52        0.47      0.53 o 
   0  -6   6       20.28       18.96      1.11 o 
   1  -6   6       26.58       26.99      1.34 o 
   2  -6   6        4.06        2.89      0.69 o 
   3  -6   6       11.46       11.11      0.69 o 
   4  -6   6        0.84        0.02      0.50 o 
   5  -6   6        1.54        1.01      0.51 o 
  -9  -5   6        3.57        2.32      1.16 o 
  -8  -5   6       26.46       31.44      1.14 o 
  -7  -5   6        0.04        0.11      0.40 o 
  -6  -5   6        1.31        1.29      0.63 o 
  -5  -5   6       10.69       10.87      0.50 o 
  -4  -5   6       26.37       26.52      0.72 o 
  -3  -5   6        2.59        3.53      0.37 o 
  -2  -5   6       26.18       28.95      0.72 o 
  -1  -5   6       17.03       17.81      0.69 o 
   0  -5   6       49.53       49.20      1.73 o 
   1  -5   6       11.08       11.25      0.84 o 
   2  -5   6       13.44       12.52      0.85 o 
   3  -5   6       93.89       89.92      2.71 o 
   4  -5   6       14.68       15.63      0.76 o 
   5  -5   6       10.90       11.30      0.69 o 
   6  -5   6       18.20       20.46      1.32 o 
   7  -5   6        4.63        4.59      0.52 o 
 -10  -4   6        9.55        9.80      0.83 o 
  -9  -4   6       15.51       14.84      0.84 o 
  -8  -4   6        7.02        8.82      0.67 o 
  -7  -4   6        1.22        1.96      0.82 o 
  -6  -4   6       38.18       42.15      1.17 o 
  -5  -4   6       27.55       26.21      0.70 o 
  -4  -4   6        0.53       -0.04      0.33 o 
  -3  -4   6       24.54       22.90      0.52 o 
  -2  -4   6       26.07       23.83      0.52 o 
  -1  -4   6      228.36      237.27      3.18 o 
   0  -4   6       68.74       67.72      2.06 o 
   1  -4   6       35.00       35.68      1.37 o 
   2  -4   6       53.29       52.87      1.76 o 
   3  -4   6       20.58       19.41      1.03 o 
   4  -4   6       18.85       16.20      0.97 o 
   5  -4   6       52.99       49.72      1.34 o 
   6  -4   6        4.84        2.99      0.52 o 
   7  -4   6        4.94        5.70      0.50 o 
   8  -4   6        0.48        0.44      0.54 o 
 -10  -3   6        5.00        5.60      0.62 o 
  -9  -3   6       15.84       18.04      0.84 o 
  -8  -3   6       18.56       17.89      0.81 o 
  -7  -3   6       70.07       74.33      1.70 o 
  -6  -3   6      124.74      127.40      2.42 o 
  -5  -3   6      182.44      168.56      2.41 o 
  -4  -3   6       17.73       18.38      0.52 o 
  -3  -3   6       58.23       56.11      0.86 o 
  -2  -3   6       41.24       33.16      0.59 o 
  -1  -3   6       75.60       78.93      1.18 o 
   0  -3   6       30.00       31.82      0.77 o 
   1  -3   6       53.11       53.93      1.68 o 
   2  -3   6       42.91       44.04      1.51 o 
   3  -3   6       18.17       18.30      0.96 o 
   4  -3   6      185.84      182.42      4.58 o 
   5  -3   6      155.24      166.02      4.07 o 
   6  -3   6       39.61       44.74      1.26 o 
   7  -3   6        7.83        8.62      0.62 o 
   8  -3   6       21.67       21.98      0.93 o 
 -11  -2   6        4.26        2.55      0.58 o 
 -10  -2   6       13.14       12.94      0.74 o 
  -9  -2   6       11.73        9.99      0.68 o 
  -8  -2   6      106.30      116.34      2.37 o 
  -7  -2   6      166.33      171.84      3.13 o 
  -6  -2   6        2.73        0.75      0.72 o 
  -5  -2   6      219.01      215.54      2.91 o 
  -4  -2   6       41.49       43.75      0.82 o 
  -3  -2   6       25.02       25.37      0.49 o 
  -2  -2   6      205.58      214.12      2.45 o 
  -1  -2   6       30.06       29.63      0.57 o 
   0  -2   6       71.58       72.10      1.38 o 
   1  -2   6       42.67       44.83      0.94 o 
   2  -2   6      676.80      674.24     14.06 o 
   3  -2   6      404.90      402.70      8.84 o 
   4  -2   6      292.87      281.83      6.58 o 
   5  -2   6        8.66        6.09      0.58 o 
   6  -2   6       49.17       46.16      1.23 o 
   7  -2   6       25.59       24.20      0.90 o 
   8  -2   6       44.29       44.97      1.85 o 
   9  -2   6        0.74        0.49      0.70 o 
 -11  -1   6        0.65        0.93      0.64 o 
 -10  -1   6        6.11        6.21      0.77 o 
  -9  -1   6       30.94       31.89      1.06 o 
  -8  -1   6      139.29      133.28      2.60 o 
  -7  -1   6       49.06       49.77      1.27 o 
  -6  -1   6       38.79       48.43      1.20 o 
  -5  -1   6      117.24      105.63      2.80 o 
  -4  -1   6       52.25       48.70      0.85 o 
  -3  -1   6      120.79      116.13      1.42 o 
  -2  -1   6      166.46      181.85      2.93 o 
  -1  -1   6      108.78      101.16      1.76 o 
   0  -1   6       51.67       62.71      1.21 o 
   1  -1   6       38.40       37.79      0.84 o 
   2  -1   6      185.36      176.26      2.88 o 
   3  -1   6      579.82      573.54      8.63 o 
   4  -1   6       75.85       69.36      2.11 o 
   5  -1   6       32.43       27.15      0.84 o 
   6  -1   6        7.38        8.49      0.79 o 
   7  -1   6        1.67        1.24      0.54 o 
   8  -1   6       12.38       12.46      0.97 o 
   9  -1   6        4.74        3.66      0.81 o 
 -11   0   6        0.68        0.28      0.47 o 
 -10   0   6        0.99        0.98      0.74 o 
  -9   0   6      118.46      107.11      2.25 o 
  -8   0   6        0.65        0.19      0.31 o 
  -7   0   6        0.04        0.02      0.49 o 
  -6   0   6      144.90      143.48      2.61 o 
  -5   0   6      185.79      193.49      3.28 o 
  -4   0   6        1.13        2.02      0.27 o 
  -3   0   6      188.73      197.07      2.55 o 
  -2   0   6       31.50       26.67      0.65 o 
  -1   0   6      164.03      189.66      3.07 o 
   0   0   6       27.09       28.30      0.92 o 
   1   0   6      577.29      597.96      9.05 o 
   2   0   6       38.80       36.71      0.93 o 
   3   0   6      206.47      219.29      3.59 o 
   4   0   6       82.70       88.99      1.72 o 
   5   0   6      151.45      156.71      4.01 o 
   6   0   6       39.02       33.74      1.42 o 
   7   0   6        7.90        9.72      0.82 o 
   8   0   6       16.62       15.65      1.04 o 
   9   0   6       83.12       82.91      2.76 o 
 -11   1   6        0.63        0.92      0.73 o 
 -10   1   6        5.94        4.01      0.84 o 
  -9   1   6       31.86       32.00      1.48 o 
  -8   1   6      135.61      133.04      3.68 o 
  -7   1   6       50.88       49.65      1.78 o 
  -6   1   6       40.44       49.32      1.72 o 
  -5   1   6      115.26      104.04      2.27 o 
  -4   1   6       54.42       51.31      1.64 o 
  -3   1   6      124.43      122.28      3.04 o 
  -2   1   6      163.74      177.77      2.90 o 
  -1   1   6      108.78       99.98      1.77 o 
   0   1   6       50.55       61.58      1.22 o 
   1   1   6       37.48       37.23      0.88 o 
   2   1   6      181.68      171.13      2.93 o 
   3   1   6      569.61      559.98      8.69 o 
   4   1   6       77.89       69.08      1.46 o 
   5   1   6       34.45       29.81      1.26 o 
   6   1   6        7.56        8.48      0.78 o 
   7   1   6        1.78        1.23      0.57 o 
   8   1   6       13.18       13.07      0.98 o 
   9   1   6        5.30        5.54      0.91 o 
 -10   2   6       13.39       12.46      1.08 o 
  -9   2   6       11.13        8.16      0.91 o 
  -7   2   6      164.55      171.87      4.44 o 
  -6   2   6        2.99        0.82      0.44 o 
  -5   2   6      214.98      213.50      5.22 o 
  -4   2   6       42.96       44.54      1.53 o 
  -3   2   6       26.42       25.89      1.08 o 
  -2   2   6      207.19      225.26      3.49 o 
  -1   2   6       33.88       31.92      0.74 o 
   0   2   6       73.46       74.56      1.42 o 
   1   2   6       41.38       41.56      1.13 o 
   2   2   6      678.07      650.20     10.02 o 
   3   2   6      405.29      398.19      6.32 o 
   4   2   6      291.62      286.96      4.71 o 
   5   2   6        8.23        6.14      0.77 o 
   6   2   6       48.39       44.61      1.74 o 
   7   2   6       26.09       24.83      1.28 o 
   8   2   6       44.65       44.09      1.85 o 
   9   2   6        0.52       -0.44      0.62 o 
  -9   3   6       15.38       16.67      1.13 o 
  -8   3   6       19.77       18.37      1.10 o 
  -7   3   6       69.49       73.93      2.37 o 
  -6   3   6      124.67      122.49      3.42 o 
  -5   3   6      183.95      171.98      4.33 o 
  -4   3   6       17.03       16.94      0.95 o 
  -3   3   6       57.15       55.54      1.81 o 
  -2   3   6       43.05       37.37      1.35 o 
  -1   3   6       73.35       75.11      1.47 o 
   0   3   6       29.34       28.44      0.79 o 
   1   3   6       52.44       53.63      1.20 o 
   2   3   6       44.49       44.15      1.09 o 
   3   3   6       20.38       18.47      0.71 o 
   4   3   6      186.96      188.06      3.31 o 
   5   3   6      155.20      160.39      4.24 o 
   6   3   6       40.06       46.74      1.81 o 
   7   3   6        7.72        8.29      0.82 o 
   8   3   6       21.34       20.19      1.27 o 
   9   3   6       24.85       31.90      1.68 o 
  -7   4   6        1.25        1.32      0.63 o 
  -6   4   6       37.08       41.51      1.66 o 
  -5   4   6       28.64       28.35      1.30 o 
  -4   4   6        0.48        0.00      0.42 o 
  -3   4   6       25.36       22.31      1.11 o 
  -2   4   6       27.93       25.83      1.19 o 
  -1   4   6      229.56      238.95      5.78 o 
   0   4   6       69.45       68.60      1.45 o 
   1   4   6       36.02       37.30      0.99 o 
   2   4   6       52.38       51.72      1.27 o 
   3   4   6       18.96       18.34      1.01 o 
   4   4   6       18.14       14.93      0.71 o 
   5   4   6       52.45       52.21      1.93 o 
   6   4   6        4.65        3.47      0.72 o 
   7   4   6        4.90        6.00      0.94 o 
   8   4   6        0.56       -0.33      0.63 o 
  -6   5   6        1.10        0.04      0.60 o 
  -5   5   6       10.10        9.74      0.88 o 
  -3   5   6        2.74        2.25      0.60 o 
  -2   5   6       25.72       27.65      1.31 o 
  -1   5   6       17.70       18.88      1.08 o 
   0   5   6       49.57       47.98      1.82 o 
   1   5   6       11.10       11.77      0.88 o 
   2   5   6       12.79       11.41      0.96 o 
   3   5   6       93.84       92.23      2.00 o 
   4   5   6       13.90       14.42      1.03 o 
   5   5   6       10.97       11.90      0.99 o 
   6   5   6       18.03       17.10      1.21 o 
   7   5   6        4.85        2.86      0.83 o 
  -5   6   6       22.24       25.15      1.40 o 
  -4   6   6        1.52       -0.03      0.62 o 
  -3   6   6        0.36        0.30      0.57 o 
  -2   6   6       27.58       28.51      1.43 o 
  -1   6   6        0.36       -0.10      0.56 o 
   0   6   6       20.55       20.21      1.20 o 
   1   6   6       26.42       27.77      1.46 o 
   2   6   6        3.97        4.69      0.85 o 
  -3   7   6        0.31        0.65      0.78 o 
  -2   7   6        3.22        2.06      0.78 o 
  -1   7   6        6.64        4.08      0.89 o 
   0   7   6        0.33        0.52      0.72 o 
   1   7   6        3.40        2.37      0.83 o 
  -4  -7   7       43.68       46.36      1.40 o 
  -3  -7   7        0.52       -0.49      0.49 o 
  -2  -7   7        0.20        0.33      0.64 o 
  -1  -7   7        0.00       -0.45      0.61 o 
   0  -7   7        0.34        0.42      0.65 o 
   1  -7   7       20.04       20.58      1.28 o 
   2  -7   7       43.49       42.51      1.84 o 
  -7  -6   7        4.98        5.47      0.94 o 
  -6  -6   7        5.95        7.56      1.01 o 
  -5  -6   7       16.53       18.54      0.71 o 
  -4  -6   7       12.21       15.00      0.76 o 
  -3  -6   7       18.77       18.25      0.81 o 
  -2  -6   7        0.43       -0.10      0.41 o 
  -1  -6   7        1.25        0.67      0.59 o 
   0  -6   7        9.42        9.29      0.87 o 
   1  -6   7       28.54       27.08      1.35 o 
   2  -6   7        5.46        5.07      0.83 o 
   3  -6   7      139.33      140.65      3.95 o 
   4  -6   7       29.91       29.16      1.12 o 
  -8  -5   7        0.17       -0.43      0.48 o 
  -7  -5   7        1.11        1.10      0.37 o 
  -6  -5   7        3.79        4.80      0.51 o 
  -5  -5   7      303.97      316.54      5.28 o 
  -4  -5   7       42.60       45.18      1.01 o 
  -3  -5   7        9.36        8.64      0.46 o 
  -2  -5   7        3.29        2.62      0.92 o 
  -1  -5   7       14.79       13.23      0.89 o 
   0  -5   7       50.25       50.67      1.84 o 
   1  -5   7        7.42        7.29      0.72 o 
   2  -5   7       15.63       12.91      0.92 o 
   3  -5   7      198.24      211.62      5.31 o 
   4  -5   7       65.91       63.73      2.23 o 
   5  -5   7        1.65        1.27      0.86 o 
   6  -5   7       12.70       12.58      0.79 o 
  -9  -4   7        2.03        0.87      0.51 o 
  -8  -4   7        3.04        4.08      0.66 o 
  -7  -4   7        1.11        0.07      0.36 o 
  -6  -4   7        7.59        8.36      0.49 o 
  -5  -4   7       35.19       32.11      0.80 o 
  -4  -4   7       30.16       29.15      0.65 o 
  -3  -4   7       31.22       30.28      0.74 o 
  -2  -4   7       23.85       19.94      0.58 o 
  -1  -4   7       27.81       27.44      1.20 o 
   0  -4   7        7.10        5.96      0.72 o 
   1  -4   7        5.71        5.84      0.70 o 
   2  -4   7      136.21      140.50      3.72 o 
   3  -4   7      302.34      295.83      6.86 o 
   4  -4   7       34.92       42.11      1.69 o 
   5  -4   7       39.23       35.02      1.53 o 
   6  -4   7       19.61       18.99      0.88 o 
   7  -4   7       12.28       13.41      0.80 o 
 -10  -3   7       21.79       23.74      1.27 o 
  -9  -3   7        8.43        8.14      0.70 o 
  -8  -3   7        8.17        7.36      0.93 o 
  -7  -3   7        6.73        8.71      0.58 o 
  -6  -3   7       35.81       38.53      1.10 o 
  -5  -3   7      435.88      456.77      5.83 o 
  -4  -3   7      185.33      185.67      2.24 o 
  -3  -3   7       20.30       22.94      0.51 o 
  -2  -3   7       44.91       48.97      0.77 o 
  -1  -3   7      135.90      139.63      2.45 o 
   0  -3   7      118.64      111.33      2.02 o 
   1  -3   7      424.65      435.57      9.76 o 
   2  -3   7      378.90      393.35      8.84 o 
   3  -3   7      237.17      229.97      5.46 o 
   4  -3   7       82.48       81.54      2.51 o 
   5  -3   7       45.47       47.72      1.31 o 
   6  -3   7       21.64       26.35      1.15 o 
   7  -3   7        9.90       13.00      0.78 o 
   8  -3   7        8.26       11.17      1.21 o 
 -10  -2   7        0.62        0.22      0.47 o 
  -9  -2   7        0.69        0.33      0.42 o 
  -8  -2   7        0.80        1.18      0.64 o 
  -7  -2   7       40.18       40.23      1.14 o 
  -6  -2   7       41.18       38.33      1.08 o 
  -5  -2   7       63.77       61.16      1.08 o 
  -4  -2   7       67.62       62.76      0.93 o 
  -3  -2   7       25.83       27.27      0.53 o 
  -2  -2   7      326.16      311.77      3.98 o 
  -1  -2   7       84.39       82.26      1.57 o 
   0  -2   7      258.52      260.45      4.13 o 
   1  -2   7      165.26      173.84      2.85 o 
   2  -2   7      158.84      159.17      3.93 o 
   3  -2   7      423.60      438.69      9.60 o 
   4  -2   7      328.01      338.47      7.72 o 
   5  -2   7       19.42       17.69      1.06 o 
   6  -2   7       29.14       28.51      0.97 o 
   7  -2   7        3.53        2.91      0.73 o 
   8  -2   7        5.15        5.48      0.94 o 
 -11  -1   7       14.45       13.20      0.80 o 
 -10  -1   7       10.63       12.92      0.76 o 
  -9  -1   7        0.97        1.44      0.42 o 
  -8  -1   7       14.48       14.63      0.71 o 
  -7  -1   7       22.23       23.60      0.85 o 
  -6  -1   7       33.20       34.59      0.99 o 
  -5  -1   7      981.10      991.19     11.94 o 
  -4  -1   7      194.28      205.04      2.68 o 
  -3  -1   7       85.37       83.07      1.28 o 
  -2  -1   7      248.51      249.56      4.02 o 
  -1  -1   7      300.51      294.15      4.65 o 
   0  -1   7      322.86      337.38      5.26 o 
   1  -1   7      117.35      117.13      2.12 o 
   2  -1   7      144.07      134.14      2.34 o 
   3  -1   7      483.90      499.69     10.82 o 
   4  -1   7      290.53      276.79      6.32 o 
   5  -1   7       30.82       24.76      1.23 o 
   6  -1   7       29.31       24.59      1.28 o 
   7  -1   7        9.37       10.13      0.94 o 
   8  -1   7        3.32        2.37      0.76 o 
   9  -1   7       15.77       18.10      1.25 o 
 -11   0   7        0.08        1.21      0.81 o 
 -10   0   7        8.31        7.19      0.98 o 
  -9   0   7        0.00        1.05      0.59 o 
  -8   0   7       12.03       12.02      0.91 o 
  -7   0   7        0.34        0.00      0.43 o 
  -6   0   7        5.41        2.80      0.56 o 
  -5   0   7        9.87       10.74      0.53 o 
  -4   0   7        9.05        7.48      0.43 o 
  -3   0   7      278.31      301.62      5.79 o 
  -2   0   7        2.93        4.14      0.61 o 
  -1   0   7      269.14      272.17      4.33 o 
   0   0   7       26.10       28.84      0.82 o 
   1   0   7        6.10        6.87      0.39 o 
   2   0   7      167.30      159.87      3.75 o 
   3   0   7     1373.49     1346.81     20.06 o 
   4   0   7        2.40        0.48      0.47 o 
   5   0   7      123.28      133.93      3.62 o 
   6   0   7        4.28        2.39      0.62 o 
   7   0   7        1.19        1.27      0.60 o 
   8   0   7       23.80       22.29      1.30 o 
   9   0   7       12.45       16.06      1.16 o 
 -11   1   7       14.08       13.40      1.24 o 
 -10   1   7       10.82       12.73      1.09 o 
  -9   1   7        0.85        0.53      0.60 o 
  -8   1   7       13.73       14.71      1.03 o 
  -7   1   7       22.70       24.43      1.24 o 
  -6   1   7       35.74       36.11      1.47 o 
  -5   1   7      970.33      980.24     21.38 o 
  -4   1   7      194.11      210.71      5.06 o 
  -3   1   7       85.50       85.14      2.41 o 
  -2   1   7      246.69      253.63      4.01 o 
  -1   1   7      300.00      294.71      5.37 o 
   0   1   7      319.70      334.48      5.29 o 
   1   1   7      122.55      123.45      2.18 o 
   2   1   7      143.94      132.24      2.61 o 
   3   1   7      492.30      488.64      7.68 o 
   4   1   7      282.84      262.85      4.43 o 
   5   1   7       31.61       25.39      0.84 o 
   6   1   7       28.91       24.43      1.26 o 
   7   1   7        9.12        8.40      0.82 o 
   8   1   7        3.24        3.54      0.82 o 
   9   1   7       15.39       16.64      1.20 o 
 -10   2   7        0.69       -0.64      0.64 o 
  -9   2   7        0.60       -0.33      0.60 o 
  -8   2   7        0.70        0.36      0.57 o 
  -7   2   7       40.41       41.55      1.67 o 
  -6   2   7       41.74       39.31      1.56 o 
  -5   2   7       62.93       57.87      2.00 o 
  -4   2   7       68.65       62.65      2.03 o 
  -3   2   7       24.46       27.39      1.19 o 
  -2   2   7      326.22      313.65      7.25 o 
  -1   2   7       83.37       83.06      1.56 o 
   0   2   7      256.62      253.35      4.16 o 
   1   2   7      162.27      165.73      2.92 o 
   2   2   7      161.99      158.44      2.80 o 
   3   2   7      419.22      426.97      6.83 o 
   4   2   7      328.76      332.60      5.47 o 
   5   2   7       20.31       18.40      1.07 o 
   6   2   7       29.13       29.50      1.40 o 
   7   2   7        3.65        3.86      0.78 o 
   8   2   7        5.11        5.98      0.95 o 
  -9   3   7        8.54        4.44      0.83 o 
  -8   3   7        8.57        5.37      0.82 o 
  -7   3   7        6.82        8.80      0.85 o 
  -6   3   7       35.19       37.97      1.57 o 
  -5   3   7      439.33      454.73     10.41 o 
  -4   3   7      184.77      181.44      4.69 o 
  -3   3   7       19.44       21.16      1.11 o 
  -2   3   7       44.90       46.78      1.71 o 
  -1   3   7      135.79      141.40      3.71 o 
   0   3   7      120.02      112.42      2.46 o 
   1   3   7      425.01      448.96      7.00 o 
   2   3   7      380.83      397.15      6.34 o 
   3   3   7      233.56      225.83      3.91 o 
   4   3   7       85.43       81.50      1.81 o 
   5   3   7       45.24       47.63      1.81 o 
   6   3   7       21.39       26.11      1.35 o 
   7   3   7        9.65       12.67      1.03 o 
   8   3   7        8.30        8.93      0.96 o 
  -8   4   7        3.19        3.19      0.82 o 
  -7   4   7        1.22       -0.61      0.61 o 
  -6   4   7        7.71        5.75      0.88 o 
  -5   4   7       36.66       31.22      1.48 o 
  -4   4   7       29.35       27.03      1.36 o 
  -3   4   7       32.06       31.14      1.40 o 
  -2   4   7       23.32       18.17      1.07 o 
  -1   4   7       27.11       27.63      1.29 o 
   0   4   7        6.56        5.91      0.46 o 
   1   4   7        6.61        5.12      1.14 o 
   2   4   7      134.57      143.24      2.69 o 
   3   4   7      303.94      287.36      4.91 o 
   4   4   7       35.35       41.66      1.22 o 
   5   4   7       39.06       36.25      1.61 o 
   6   4   7       20.14       18.82      1.23 o 
   7   4   7       12.41       12.06      1.06 o 
  -7   5   7        1.16        0.67      0.68 o 
  -6   5   7        3.96        4.24      0.88 o 
  -5   5   7      304.00      317.84      7.70 o 
  -4   5   7       42.66       46.48      1.86 o 
  -3   5   7        9.49        6.82      0.88 o 
  -2   5   7        3.14        2.76      0.67 o 
  -1   5   7       14.53       13.64      0.99 o 
   0   5   7       49.77       52.41      2.00 o 
   1   5   7        6.46        6.50      0.87 o 
   2   5   7       14.31       12.23      1.55 o 
   3   5   7      200.12      211.47      3.85 o 
   4   5   7       65.20       64.61      2.26 o 
   5   5   7        1.73        0.96      0.70 o 
   6   5   7       12.88       12.89      1.11 o 
  -5   6   7       16.17       18.27      1.29 o 
  -4   6   7       12.71       11.65      1.09 o 
  -3   6   7       18.39       19.02      1.26 o 
  -2   6   7        0.45        0.43      0.67 o 
  -1   6   7        1.31        0.50      0.65 o 
   0   6   7        9.53        9.70      0.94 o 
   1   6   7       28.25       24.73      1.41 o 
   2   6   7        5.48        4.35      0.89 o 
   3   6   7      139.81      139.89      4.22 o 
  -4   7   7       43.83       44.55      2.04 o 
  -3   7   7        0.50       -0.15      0.78 o 
  -2   7   7        0.21        0.32      0.74 o 
  -1   7   7        0.01       -0.06      0.72 o 
   0   7   7        0.34        1.27      0.84 o 
   1   7   7       20.23       22.96      1.51 o 
  -6  -6   8       38.18       38.44      1.31 o 
  -5  -6   8       32.66       34.51      1.19 o 
  -4  -6   8       21.94       20.10      0.90 o 
  -3  -6   8       21.41       20.60      0.89 o 
  -2  -6   8        5.39        3.34      0.79 o 
  -1  -6   8        6.64        4.67      0.84 o 
   0  -6   8        0.25       -0.46      0.57 o 
   1  -6   8       22.97       23.43      1.30 o 
   2  -6   8       22.07       22.79      1.35 o 
   3  -6   8       13.67       13.23      1.16 o 
  -7  -5   8        1.14        2.10      0.53 o 
  -6  -5   8      123.95      140.47      2.82 o 
  -5  -5   8      105.86      102.23      1.80 o 
  -4  -5   8       95.59      106.28      1.81 o 
  -3  -5   8        6.41        6.94      0.74 o 
  -2  -5   8        8.23        7.40      0.75 o 
  -1  -5   8        3.73        3.01      0.66 o 
   0  -5   8        2.03        1.50      0.57 o 
   1  -5   8       14.60       13.79      0.97 o 
   3  -5   8       53.40       55.90      2.08 o 
   4  -5   8       36.62       37.98      1.70 o 
   5  -5   8        1.40        0.24      0.52 o 
  -9  -4   8        1.07       -0.51      0.51 o 
  -8  -4   8        5.73        4.33      1.08 o 
  -7  -4   8        0.57        0.05      0.41 o 
  -6  -4   8       87.08       91.03      1.99 o 
  -5  -4   8       44.95       41.53      0.83 o 
  -4  -4   8      193.17      199.17      2.85 o 
  -3  -4   8       20.47       17.99      1.10 o 
  -2  -4   8        9.94        8.84      0.76 o 
  -1  -4   8        8.01        7.47      0.69 o 
   0  -4   8       21.92       21.75      1.07 o 
   1  -4   8        5.31        6.25      0.67 o 
   2  -4   8       18.68       21.20      1.15 o 
   3  -4   8       28.10       31.41      1.47 o 
   4  -4   8       24.66       27.42      1.38 o 
   5  -4   8        4.83        2.55      0.77 o 
   6  -4   8        0.31       -0.01      0.53 o 
  -9  -3   8        0.66        2.51      1.23 o 
  -8  -3   8       13.35       15.88      1.00 o 
  -7  -3   8        1.57        2.19      0.44 o 
  -6  -3   8      147.08      138.02      2.66 o 
  -5  -3   8      650.18      684.61     10.50 o 
  -4  -3   8       28.80       30.28      0.65 o 
  -3  -3   8      109.27      103.36      1.63 o 
  -2  -3   8       59.17       54.50      1.24 o 
  -1  -3   8       10.91       10.19      0.50 o 
   0  -3   8       18.87       17.04      0.93 o 
   1  -3   8       18.62       17.06      0.95 o 
   2  -3   8      262.29      255.66      6.13 o 
   3  -3   8      368.90      377.40      8.67 o 
   4  -3   8       35.54       31.42      1.46 o 
   5  -3   8       12.07       11.51      0.97 o 
   6  -3   8       34.60       33.24      1.68 o 
   7  -3   8       39.35       40.19      1.83 o 
 -10  -2   8       16.09       19.12      1.08 o 
  -9  -2   8       21.87       22.16      0.95 o 
  -8  -2   8        5.68        3.19      0.60 o 
  -7  -2   8        7.37        5.73      0.55 o 
  -6  -2   8       87.92       84.07      1.48 o 
  -5  -2   8      256.43      244.74      3.33 o 
  -4  -2   8      131.26      128.81      2.92 o 
  -3  -2   8       67.70       62.36      1.06 o 
  -2  -2   8       12.25       11.34      0.81 o 
  -1  -2   8        7.11        7.27      0.49 o 
   0  -2   8       10.65        9.79      0.48 o 
   1  -2   8      278.28      269.90      6.25 o 
   2  -2   8      100.10      101.36      2.80 o 
   3  -2   8       15.21       15.58      0.99 o 
   4  -2   8       48.15       46.96      1.82 o 
   5  -2   8       12.38       14.21      0.99 o 
   6  -2   8       57.76       58.94      2.14 o 
   7  -2   8       11.73       10.57      1.01 o 
   8  -2   8        2.06        1.14      0.81 o 
 -10  -1   8       12.88       12.81      0.79 o 
  -9  -1   8        0.42        0.40      0.42 o 
  -8  -1   8       15.69       13.75      0.71 o 
  -7  -1   8       45.51       51.27      1.33 o 
  -6  -1   8      557.05      565.86      7.04 o 
  -5  -1   8      534.96      540.95      8.33 o 
  -4  -1   8      331.67      329.14      5.24 o 
  -3  -1   8       37.95       38.99      0.94 o 
  -2  -1   8        1.21        0.49      0.25 o 
  -1  -1   8       17.88       18.01      0.61 o 
   0  -1   8       63.17       63.48      1.31 o 
   1  -1   8       81.55       76.28      1.53 o 
   2  -1   8      897.25      918.94     19.25 o 
   3  -1   8      340.38      334.64      7.73 o 
   4  -1   8       67.93       70.57      2.30 o 
   5  -1   8       53.12       53.80      1.98 o 
   6  -1   8       51.22       53.36      2.02 o 
   7  -1   8       29.49       27.19      1.46 o 
   8  -1   8       12.99        9.88      0.97 o 
 -10   0   8        3.45        4.51      0.88 o 
  -9   0   8        7.43        8.32      0.83 o 
  -8   0   8        1.14        0.74      0.58 o 
  -7   0   8        8.83        8.88      0.84 o 
  -6   0   8      265.18      260.82      4.30 o 
  -5   0   8      102.26       99.16      1.94 o 
  -4   0   8      435.44      430.03      9.78 o 
  -3   0   8       35.07       35.46      1.36 o 
  -2   0   8       13.68       13.67      0.52 o 
  -1   0   8      106.00      108.98      2.09 o 
   0   0   8      242.95      252.32      4.12 o 
   1   0   8        7.46        6.60      0.44 o 
   2   0   8        0.04        0.15      0.38 o 
   3   0   8       17.01       16.71      0.66 o 
   4   0   8        4.13        5.80      0.79 o 
   5   0   8       76.96       80.62      2.57 o 
   6   0   8       11.55       10.70      0.90 o 
   7   0   8       15.71       14.54      1.06 o 
   8   0   8        0.91       -0.05      0.61 o 
 -10   1   8       12.27       11.70      1.11 o 
  -9   1   8        0.36        0.00      0.62 o 
  -8   1   8       15.82       13.82      1.03 o 
  -7   1   8       44.62       46.71      1.87 o 
  -6   1   8      547.18      545.64     12.62 o 
  -5   1   8      549.05      545.45     12.22 o 
  -4   1   8      325.49      328.27      7.71 o 
  -3   1   8       39.04       38.66      1.48 o 
  -2   1   8        1.08        0.66      0.37 o 
  -1   1   8       18.05       17.80      0.61 o 
   0   1   8       62.66       61.96      2.36 o 
   1   1   8       80.81       76.58      1.57 o 
   2   1   8      884.16      898.41     13.69 o 
   3   1   8      342.85      337.86      5.47 o 
   4   1   8       69.17       73.58      1.61 o 
   5   1   8       52.46       52.09      1.93 o 
   6   1   8       51.16       49.81      1.97 o 
   7   1   8       29.65       28.35      1.45 o 
   8   1   8       13.19       13.43      1.09 o 
 -10   2   8       15.94       15.20      1.24 o 
  -9   2   8       21.47       22.41      1.36 o 
  -8   2   8        5.62        2.76      0.66 o 
  -7   2   8        7.16        3.51      0.72 o 
  -6   2   8       87.95       86.13      2.70 o 
  -5   2   8      254.61      245.73      6.06 o 
  -4   2   8      134.84      128.72      3.55 o 
  -3   2   8       65.81       59.49      2.03 o 
  -2   2   8       12.39       11.02      0.80 o 
  -1   2   8        7.15        7.46      0.69 o 
   0   2   8       10.92       10.32      0.51 o 
   1   2   8      276.72      271.98      4.47 o 
   2   2   8      100.35       97.78      1.97 o 
   3   2   8       14.65       14.06      0.67 o 
   4   2   8       48.71       49.39      1.28 o 
   5   2   8       12.50       13.72      0.98 o 
   6   2   8       57.78       57.02      2.13 o 
   7   2   8       11.65       10.84      0.99 o 
   8   2   8        2.05        2.00      0.76 o 
  -9   3   8        0.77       -0.22      0.68 o 
  -8   3   8       13.38       14.21      1.07 o 
  -7   3   8        1.60        1.72      0.64 o 
  -6   3   8      150.00      137.76      3.88 o 
  -5   3   8      644.46      678.71     15.23 o 
  -4   3   8       31.18       31.43      1.45 o 
  -3   3   8      108.74      100.28      3.01 o 
  -2   3   8       59.70       55.23      1.93 o 
  -1   3   8       11.60       10.54      0.79 o 
   0   3   8       19.53       17.17      0.65 o 
   1   3   8       18.42       17.46      0.68 o 
   2   3   8      267.00      262.35      4.41 o 
   3   3   8      367.89      381.50      6.22 o 
   4   3   8       34.72       30.62      1.47 o 
   5   3   8       12.18        9.73      0.64 o 
   6   3   8       34.71       32.36      1.57 o 
   7   3   8       39.62       39.61      1.83 o 
  -8   4   8        5.65        2.53      0.82 o 
  -7   4   8        0.48        0.59      0.73 o 
  -6   4   8       87.29       89.70      2.93 o 
  -5   4   8       45.88       43.52      1.82 o 
  -4   4   8      191.38      194.36      5.16 o 
  -3   4   8       22.10       19.52      1.16 o 
  -2   4   8        9.98        8.80      0.83 o 
  -1   4   8        8.30        7.28      0.79 o 
   0   4   8       21.82       21.04      1.16 o 
   1   4   8        6.26        5.64      1.20 o 
   2   4   8       17.63       19.31      0.81 o 
   3   4   8       28.75       30.57      1.03 o 
   4   4   8       24.26       25.81      0.99 o 
   5   4   8        4.81        1.26      0.64 o 
   6   4   8        0.32       -0.34      0.62 o 
  -7   5   8        1.15        1.16      0.80 o 
  -6   5   8      123.60      142.50      4.13 o 
  -5   5   8      106.29      104.23      3.26 o 
  -4   5   8       94.79      103.85      3.27 o 
  -3   5   8        6.23        5.59      0.80 o 
  -2   5   8        7.89        7.22      0.95 o 
  -1   5   8        3.70        3.28      0.69 o 
   0   5   8        2.22        1.19      0.66 o 
   1   5   8       15.27       12.96      1.09 o 
   2   5   8      325.18      332.83      6.56 o 
   3   5   8       53.16       53.50      1.48 o 
   4   5   8       36.96       37.30      1.97 o 
   5   5   8        1.29        0.74      0.70 o 
  -6   6   8       38.11       36.54      1.84 o 
  -5   6   8       32.47       35.67      1.83 o 
  -4   6   8       22.36       21.88      1.45 o 
  -3   6   8       21.09       20.76      1.35 o 
  -2   6   8        5.54        5.20      0.92 o 
  -1   6   8        6.65        3.66      0.85 o 
   0   6   8        0.24       -0.01      0.60 o 
   1   6   8       22.61       23.69      1.47 o 
   2   6   8       22.59       26.20      1.58 o 
   3   6   8       13.21       12.73      1.22 o 
  -4  -6   9        0.64       -0.19      0.55 o 
  -3  -6   9       24.52       25.31      1.38 o 
  -2  -6   9       13.80       12.31      1.03 o 
  -1  -6   9        0.57        0.42      0.65 o 
   0  -6   9        7.01        7.75      0.99 o 
   1  -6   9       13.31       13.97      1.10 o 
  -6  -5   9       33.40       35.26      1.23 o 
  -5  -5   9        4.74        5.14      0.54 o 
  -4  -5   9        1.69        1.39      0.58 o 
  -3  -5   9        9.73        9.25      0.89 o 
  -2  -5   9       23.79       23.27      1.24 o 
  -1  -5   9       14.72       14.41      0.97 o 
   0  -5   9        5.23        5.51      0.82 o 
   1  -5   9        5.17        4.93      0.82 o 
   2  -5   9        1.15        1.23      0.70 o 
   3  -5   9       15.21       15.28      1.17 o 
   4  -5   9       31.73       32.33      1.64 o 
  -8  -4   9        5.08        4.29      1.00 o 
  -7  -4   9       10.56       10.25      0.92 o 
  -6  -4   9        7.63        6.62      0.71 o 
  -5  -4   9        4.26        4.16      0.84 o 
  -4  -4   9       14.17       15.81      0.63 o 
  -3  -4   9       11.61        9.44      0.68 o 
  -2  -4   9        5.08        5.99      0.79 o 
  -1  -4   9       33.39       30.53      1.34 o 
   0  -4   9        1.29        0.29      0.49 o 
   1  -4   9       28.47       26.94      1.32 o 
   2  -4   9       41.02       39.32      1.63 o 
   3  -4   9       20.29       20.64      1.23 o 
   4  -4   9       57.59       66.56      2.36 o 
   5  -4   9       12.02        9.92      1.37 o 
  -9  -3   9        6.84        9.93      0.85 o 
  -8  -3   9       19.27       22.02      0.96 o 
  -7  -3   9        6.42        7.71      0.79 o 
  -6  -3   9       22.02       26.52      0.78 o 
  -5  -3   9        2.65        1.43      0.38 o 
  -4  -3   9       17.24       18.31      0.62 o 
  -3  -3   9       11.57       12.19      0.58 o 
  -2  -3   9        9.06        8.26      0.51 o 
   0  -3   9       15.92       14.97      0.93 o 
   1  -3   9       17.99       17.85      1.04 o 
   2  -3   9      131.09      128.88      3.54 o 
   3  -3   9       64.52       67.15      2.30 o 
   4  -3   9       12.61       14.52      1.09 o 
   5  -3   9       16.95       21.36      1.31 o 
   6  -3   9       21.81       24.74      1.45 o 
  -9  -2   9       10.05       14.06      0.81 o 
  -8  -2   9        8.06        6.13      0.52 o 
  -7  -2   9        3.81        2.70      0.40 o 
  -6  -2   9        7.30        6.12      0.46 o 
  -5  -2   9        3.92        3.99      0.64 o 
  -4  -2   9        2.90        2.76      0.56 o 
  -3  -2   9      228.75      220.46      3.70 o 
  -2  -2   9       70.19       63.32      1.38 o 
  -1  -2   9        8.19        7.75      0.45 o 
   0  -2   9        2.92        1.51      0.48 o 
   1  -2   9        6.54        6.34      0.67 o 
   2  -2   9        1.80        0.68      0.50 o 
   3  -2   9       25.51       26.95      1.32 o 
   4  -2   9       32.93       33.93      1.57 o 
   5  -2   9       35.90       38.01      1.69 o 
   6  -2   9        6.62        7.17      0.99 o 
   7  -2   9       33.20       33.79      1.73 o 
 -10  -1   9       28.57       31.39      1.69 o 
  -9  -1   9       15.54       16.64      1.16 o 
  -8  -1   9       13.86       16.48      0.80 o 
  -7  -1   9       52.76       51.07      1.34 o 
  -6  -1   9       65.76       63.61      1.50 o 
  -5  -1   9       19.23       19.48      1.10 o 
  -4  -1   9       35.63       36.89      1.51 o 
  -3  -1   9       36.28       35.68      1.43 o 
  -2  -1   9       47.69       49.79      1.30 o 
  -1  -1   9        5.56        6.26      0.43 o 
   0  -1   9       92.88       95.89      2.44 o 
   1  -1   9      106.90      108.86      2.07 o 
   2  -1   9       87.07       84.11      2.54 o 
   3  -1   9       74.76       68.81      2.26 o 
   4  -1   9       62.31       59.13      2.13 o 
   5  -1   9        0.81        0.44      0.62 o 
   6  -1   9       35.40       42.63      1.86 o 
   7  -1   9       10.57        9.58      1.04 o 
 -10   0   9       14.63       12.14      1.15 o 
  -9   0   9       10.89       10.64      1.04 o 
  -8   0   9        4.22        5.48      0.82 o 
  -7   0   9        0.43        0.38      0.57 o 
  -6   0   9        6.92        6.50      0.83 o 
  -5   0   9       27.56       23.02      1.23 o 
  -4   0   9       86.21       81.66      2.53 o 
  -3   0   9       46.41       44.05      1.64 o 
  -2   0   9        0.99        0.34      0.43 o 
  -1   0   9        0.18        0.20      0.27 o 
   0   0   9       17.65       19.01      0.68 o 
   1   0   9      124.37      127.24      2.84 o 
   2   0   9       96.74       93.96      1.97 o 
   3   0   9        0.05        0.33      0.50 o 
   4   0   9       27.07       25.09      1.31 o 
   5   0   9      146.95      163.37      4.44 o 
   6   0   9       49.67       61.48      2.27 o 
   7   0   9        5.47        6.69      0.99 o 
 -10   1   9       27.78       29.39      1.67 o 
  -9   1   9       15.47       16.10      1.22 o 
  -8   1   9       14.16       15.78      1.14 o 
  -7   1   9       52.32       50.72      2.02 o 
  -6   1   9       67.02       64.19      2.25 o 
  -5   1   9       18.87       19.78      1.14 o 
  -4   1   9       34.61       35.76      1.51 o 
  -3   1   9       36.24       37.31      1.52 o 
  -2   1   9       45.91       47.16      1.74 o 
  -1   1   9        5.45        5.79      0.68 o 
   0   1   9       90.65       97.19      1.91 o 
   1   1   9      106.37      108.12      2.11 o 
   2   1   9       89.36       84.97      2.19 o 
   3   1   9       74.96       70.29      1.58 o 
   4   1   9       61.36       61.98      2.14 o 
   5   1   9        0.87        0.12      0.53 o 
   6   1   9       34.28       40.60      1.81 o 
   7   1   9       11.40       11.03      1.03 o 
  -9   2   9       10.43       10.36      1.04 o 
  -8   2   9        7.86        4.72      0.90 o 
  -7   2   9        3.94        2.40      0.69 o 
  -6   2   9        7.51        5.05      0.78 o 
  -5   2   9        3.79        2.67      0.65 o 
  -4   2   9        3.11        2.40      0.62 o 
  -3   2   9      226.23      216.40      5.50 o 
  -2   2   9       69.06       63.72      2.14 o 
  -1   2   9        8.23        7.00      0.74 o 
   0   2   9        2.66        1.56      0.33 o 
   1   2   9        6.70        6.90      0.64 o 
   2   2   9        2.36        1.46      0.84 o 
   3   2   9       25.50       28.59      0.94 o 
   4   2   9       34.37       35.30      1.09 o 
   5   2   9       34.71       37.84      1.68 o 
   6   2   9        6.37        3.38      0.83 o 
   7   2   9       33.43       33.13      1.72 o 
  -9   3   9        6.73        8.32      1.12 o 
  -8   3   9       18.92       20.49      1.34 o 
  -7   3   9        6.77        6.71      0.89 o 
  -6   3   9       21.84       24.52      1.38 o 
  -5   3   9        2.93        1.38      0.62 o 
  -4   3   9       18.27       21.32      1.21 o 
  -3   3   9       11.97       13.23      0.98 o 
  -2   3   9       10.30        9.51      0.81 o 
  -1   3   9        4.37        3.95      0.66 o 
   0   3   9       16.30       17.68      1.08 o 
   1   3   9       17.76       19.24      0.74 o 
   2   3   9      130.05      129.19      2.53 o 
   3   3   9       64.12       68.32      1.64 o 
   4   3   9       13.04       17.08      1.36 o 
   5   3   9       16.96       20.76      0.91 o 
   6   3   9       22.29       26.81      1.46 o 
  -8   4   9        5.47        2.22      0.89 o 
  -7   4   9       10.85        9.95      1.08 o 
  -6   4   9        7.55        4.97      0.90 o 
  -5   4   9        4.36        3.42      0.77 o 
  -4   4   9       13.77       15.04      1.13 o 
  -3   4   9       12.41        9.12      0.90 o 
  -2   4   9        4.64        4.90      0.82 o 
  -1   4   9       32.77       32.43      1.55 o 
   0   4   9        1.26        0.38      0.61 o 
   1   4   9       28.52       27.45      1.43 o 
   2   4   9       41.26       38.41      1.17 o 
   3   4   9       20.71       19.96      0.89 o 
   4   4   9       57.25       63.38      1.68 o 
   5   4   9       12.70        8.27      1.08 o 
  -6   5   9       33.42       34.49      1.79 o 
  -5   5   9        4.70        3.99      0.89 o 
  -4   5   9        1.64        1.16      0.72 o 
  -3   5   9       10.06       12.34      1.06 o 
  -2   5   9       23.82       20.70      1.32 o 
  -1   5   9       14.63       15.03      1.10 o 
   0   5   9        5.33        5.19      0.92 o 
   1   5   9        5.05        3.05      0.85 o 
   2   5   9        0.96        0.07      0.72 o 
   3   5   9       15.13       14.81      0.83 o 
   4   5   9       31.41       32.70      1.20 o 
  -4   6   9        0.65        0.31      0.82 o 
  -3   6   9       24.30       25.11      1.54 o 
  -2   6   9       13.88       14.44      1.21 o 
  -1   6   9        0.47        1.07      0.79 o 
   0   6   9        6.99        6.16      1.08 o 
   1   6   9       13.36       13.62      1.25 o 
  -5  -5  10        2.04        1.16      0.87 o 
  -4  -5  10        4.75        4.45      0.85 o 
  -3  -5  10        0.34        0.44      0.61 o 
  -2  -5  10        4.89        4.52      0.81 o 
  -1  -5  10       18.07       20.14      1.21 o 
   0  -5  10       23.77       24.32      1.36 o 
   1  -5  10       16.79       17.70      1.20 o 
   2  -5  10        4.33        2.24      0.80 o 
  -7  -4  10        0.12        0.79      0.58 o 
  -6  -4  10       18.19       19.98      0.95 o 
  -5  -4  10        0.17       -0.18      0.48 o 
  -4  -4  10        6.62        6.63      0.92 o 
  -3  -4  10        6.11        4.76      0.76 o 
  -1  -4  10       41.61       35.14      1.54 o 
   0  -4  10       42.79       42.62      1.72 o 
   1  -4  10        7.28        7.10      0.92 o 
   2  -4  10        3.33        2.45      0.73 o 
   3  -4  10        2.04        1.26      0.72 o 
   4  -4  10        0.88        0.16      0.72 o 
  -8  -3  10        3.47        6.19      1.15 o 
  -7  -3  10        5.11        8.40      0.72 o 
  -6  -3  10        9.37       11.33      0.73 o 
  -5  -3  10        3.41        3.50      0.54 o 
  -4  -3  10        9.72        8.06      0.93 o 
  -3  -3  10       14.02       18.33      0.73 o 
  -2  -3  10       27.23       31.78      1.34 o 
  -1  -3  10        8.00        7.95      0.77 o 
   0  -3  10        4.54        2.60      0.63 o 
   1  -3  10        1.63        0.26      0.50 o 
   2  -3  10       11.11        9.47      0.89 o 
   3  -3  10        4.10        2.03      0.68 o 
   4  -3  10       31.10       33.55      1.63 o 
   5  -3  10       16.15       12.87      1.12 o 
  -8  -2  10        5.43        5.89      0.88 o 
  -7  -2  10       11.64       10.99      0.70 o 
  -6  -2  10        3.31        4.03      1.01 o 
  -5  -2  10        9.92        8.95      0.85 o 
  -4  -2  10        4.88        5.93      0.78 o 
  -3  -2  10        3.88        3.38      0.65 o 
  -2  -2  10      262.21      246.65      4.12 o 
  -1  -2  10      149.44      131.75      2.45 o 
   0  -2  10       40.48       37.37      1.51 o 
   1  -2  10       13.04       13.39      0.93 o 
   2  -2  10       17.44       15.76      1.04 o 
   3  -2  10       26.99       27.09      1.38 o 
   4  -2  10       61.28       63.96      2.34 o 
   5  -2  10       35.30       37.22      1.73 o 
   6  -2  10       42.73       48.61      2.10 o 
  -9  -1  10        7.67        8.34      1.11 o 
  -8  -1  10        6.03        7.13      0.99 o 
  -7  -1  10        6.15        6.96      0.65 o 
  -6  -1  10        3.22        3.71      0.76 o 
  -5  -1  10        2.90        2.79      0.65 o 
  -4  -1  10       61.98       64.50      2.19 o 
  -3  -1  10       48.80       50.46      1.84 o 
  -2  -1  10       64.36       63.77      2.10 o 
  -1  -1  10       93.30       94.23      1.90 o 
   0  -1  10       35.48       34.76      0.99 o 
   2  -1  10       18.51       20.83      1.15 o 
   3  -1  10       62.55       59.18      2.13 o 
   4  -1  10       22.38       19.80      1.23 o 
   5  -1  10        9.58        9.05      0.97 o 
   6  -1  10       26.15       31.48      1.68 o 
  -9   0  10        1.03        2.73      0.84 o 
  -8   0  10       36.84       34.22      1.70 o 
  -7   0  10        0.17        0.14      0.60 o 
  -6   0  10       31.18       29.97      1.47 o 
  -5   0  10        0.75        0.21      0.53 o 
  -4   0  10        5.44        5.87      0.79 o 
  -3   0  10        0.49        0.41      0.46 o 
  -2   0  10      379.27      333.11      7.84 o 
  -1   0  10      166.10      138.63      3.73 o 
   0   0  10        0.38       -0.17      0.33 o 
   1   0  10       60.20       60.08      1.41 o 
   2   0  10       38.65       44.15      1.72 o 
   3   0  10       19.93       23.98      1.29 o 
   4   0  10        0.57        0.67      0.65 o 
   5   0  10        9.83       12.44      1.05 o 
   6   0  10       39.58       40.26      1.85 o 
  -9   1  10        7.35        7.09      1.05 o 
  -8   1  10        6.11        5.69      0.91 o 
  -7   1  10        6.20        6.63      0.87 o 
  -6   1  10        3.46        3.87      0.73 o 
  -5   1  10        2.90        1.79      0.57 o 
  -4   1  10       60.34       61.66      2.19 o 
  -3   1  10       49.03       51.50      1.92 o 
  -2   1  10       63.81       65.40      2.21 o 
  -1   1  10       91.55       92.92      2.83 o 
   0   1  10       34.77       36.50      2.33 o 
   1   1  10       18.11       20.49      1.40 o 
   2   1  10       19.49       19.75      1.05 o 
   3   1  10       61.04       63.29      2.16 o 
   4   1  10       22.83       20.59      1.23 o 
   5   1  10        9.67        7.71      1.00 o 
   6   1  10       25.74       32.91      1.68 o 
  -8   2  10        5.62        5.69      0.94 o 
  -7   2  10       11.30       10.19      1.03 o 
  -6   2  10        3.64        3.27      0.77 o 
  -5   2  10        9.51        8.60      0.98 o 
  -4   2  10        5.10        5.46      0.81 o 
  -3   2  10        4.02        2.99      0.69 o 
  -2   2  10      265.90      239.44      6.10 o 
  -1   2  10      147.05      129.03      3.70 o 
   0   2  10       41.87       38.97      1.63 o 
   1   2  10       12.73       12.63      0.64 o 
   2   2  10       17.35       16.87      0.74 o 
   3   2  10       26.74       26.08      0.94 o 
   4   2  10       60.69       66.03      1.65 o 
   5   2  10       34.39       37.56      1.75 o 
   6   2  10       43.72       50.64      2.13 o 
  -8   3  10        3.53        4.71      0.96 o 
  -7   3  10        5.27        8.37      1.09 o 
  -6   3  10        9.39       10.91      1.05 o 
  -5   3  10        3.53        3.55      0.84 o 
  -4   3  10       10.01        7.80      0.83 o 
  -3   3  10       13.72       17.12      1.14 o 
  -2   3  10       27.09       28.24      1.44 o 
  -1   3  10        8.17        8.49      0.89 o 
   0   3  10        4.91        4.15      0.79 o 
   1   3  10        1.58        1.78      0.66 o 
   2   3  10       10.90        8.61      0.61 o 
   3   3  10        4.65        3.50      0.67 o 
   4   3  10       31.34       33.58      1.56 o 
   5   3  10       16.30       15.08      0.86 o 
  -7   4  10        0.09       -0.18      0.79 o 
  -6   4  10       17.70       19.10      1.38 o 
  -5   4  10        0.15        0.00      0.68 o 
  -4   4  10        6.48        3.71      0.84 o 
  -3   4  10        6.24        7.71      0.93 o 
  -2   4  10      218.76      214.17      5.69 o 
  -1   4  10       43.91       39.36      1.76 o 
   0   4  10       42.28       40.47      1.84 o 
   1   4  10        7.65        7.10      0.92 o 
   2   4  10        3.32        3.58      0.89 o 
   3   4  10        1.89        0.84      1.15 o 
   4   4  10        0.67        0.51      0.53 o 
  -5   5  10        1.98        0.94      0.79 o 
  -4   5  10        4.84        5.55      0.97 o 
  -3   5  10        0.33        1.67      0.80 o 
  -2   5  10        4.77        6.26      0.97 o 
  -1   5  10       18.04       17.95      1.35 o 
   0   5  10       23.39       23.23      1.46 o 
   1   5  10       16.80       17.57      1.37 o 
   2   5  10        4.35        3.91      0.99 o 
  -5  -4  11       16.07       17.11      1.21 o 
  -2  -4  11       13.55       11.48      0.96 o 
  -1  -4  11        8.38        7.93      0.85 o 
   0  -4  11       10.67        9.05      0.93 o 
   1  -4  11       20.32       19.84      1.26 o 
   2  -4  11       13.40       15.22      1.16 o 
  -7  -3  11        2.41        3.47      0.63 o 
  -6  -3  11       12.89       15.63      1.20 o 
  -5  -3  11        2.65        4.42      0.84 o 
  -4  -3  11        0.13        1.47      0.64 o 
  -2  -3  11        8.17        7.29      0.79 o 
  -1  -3  11       47.32       46.43      1.75 o 
   0  -3  11       20.64       20.00      1.16 o 
   1  -3  11       19.42       18.54      1.16 o 
   2  -3  11       11.34       10.25      0.96 o 
   3  -3  11        2.30        0.76      0.70 o 
  -7  -2  11        4.58        8.10      1.03 o 
  -6  -2  11        7.04        8.95      1.05 o 
  -5  -2  11       17.11       15.33      1.09 o 
  -4  -2  11       60.37       55.96      2.07 o 
  -3  -2  11       12.01        9.62      0.88 o 
  -2  -2  11       32.46       28.15      1.32 o 
  -1  -2  11        0.56        0.17      0.54 o 
   0  -2  11        5.10        2.66      0.66 o 
   1  -2  11        3.88        2.32      0.68 o 
   2  -2  11        4.06        4.02      0.82 o 
   3  -2  11        1.02       -0.65      0.67 o 
   4  -2  11        8.14        9.70      1.01 o 
  -8  -1  11        2.71        3.46      0.93 o 
  -7  -1  11        6.38        7.03      0.94 o 
  -6  -1  11       10.08       11.67      1.06 o 
  -5  -1  11       25.76       28.17      1.46 o 
  -4  -1  11        2.06        1.76      0.62 o 
  -3  -1  11       42.99       37.39      1.60 o 
  -2  -1  11       30.35       36.11      1.53 o 
  -1  -1  11       44.73       45.20      1.73 o 
   0  -1  11       32.18       33.16      1.44 o 
   1  -1  11        9.78        6.16      0.89 o 
   2  -1  11        1.51        1.24      0.65 o 
   3  -1  11        5.50        5.00      0.92 o 
   4  -1  11       44.25       57.53      2.22 o 
   5  -1  11       20.30       19.96      1.38 o 
  -8   0  11        0.18        0.05      0.70 o 
  -7   0  11        0.08       -0.63      0.63 o 
  -6   0  11        4.10        5.23      0.83 o 
  -5   0  11        1.13        0.75      0.62 o 
  -4   0  11      122.31      117.80      3.47 o 
  -3   0  11       22.43       19.18      1.16 o 
  -2   0  11        0.01        0.04      0.52 o 
  -1   0  11       32.74       27.21      1.34 o 
   0   0  11       14.98       13.70      0.96 o 
   1   0  11       12.30       10.97      0.93 o 
   2   0  11        1.98        0.33      0.62 o 
   3   0  11        4.17        3.59      0.79 o 
   4   0  11       43.39       48.15      2.02 o 
   5   0  11       15.35       16.84      1.23 o 
  -8   1  11        2.59        2.71      0.87 o 
  -7   1  11        6.62        7.41      1.04 o 
  -6   1  11       10.64       12.17      1.05 o 
  -5   1  11       25.05       28.45      1.46 o 
  -4   1  11        1.99        1.41      0.62 o 
  -3   1  11       44.11       39.70      1.71 o 
  -2   1  11       29.59       31.97      1.53 o 
  -1   1  11       46.91       44.20      1.78 o 
   0   1  11       31.77       30.47      1.44 o 
   1   1  11       10.02        6.28      1.97 o 
   2   1  11        1.52        1.22      0.50 o 
   3   1  11        5.78        4.17      0.82 o 
   4   1  11       42.95       52.59      2.10 o 
   5   1  11       20.27       21.14      1.39 o 
  -7   2  11        4.71        5.06      0.94 o 
  -6   2  11        7.13        6.77      0.94 o 
  -5   2  11       17.69       17.29      1.21 o 
  -4   2  11       59.25       55.72      2.19 o 
  -3   2  11       11.81       10.57      0.97 o 
  -2   2  11       32.37       27.49      1.44 o 
  -1   2  11        0.49        1.71      0.64 o 
   0   2  11        5.17        5.82      0.88 o 
   1   2  11        4.24        5.25      0.80 o 
   2   2  11        4.37        4.14      1.40 o 
   3   2  11        0.99        0.60      0.47 o 
   4   2  11        8.36       10.50      1.04 o 
  -7   3  11        2.28        3.15      0.91 o 
  -6   3  11       12.61       16.16      1.28 o 
  -5   3  11        2.97        4.59      0.89 o 
  -4   3  11        0.17        0.12      0.59 o 
  -3   3  11       29.64       27.51      1.53 o 
  -2   3  11        8.50        8.93      1.03 o 
  -1   3  11       46.43       43.78      1.89 o 
   0   3  11       21.15       21.18      1.29 o 
   1   3  11       19.35       18.69      1.24 o 
   2   3  11       11.43       12.07      1.09 o 
   3   3  11        2.28        2.82      0.58 o 
  -5   4  11       15.95       14.65      1.28 o 
  -4   4  11       16.41       15.38      1.24 o 
  -3   4  11        1.19        1.26      0.80 o 
  -2   4  11       13.45       12.86      1.14 o 
  -1   4  11        8.19        9.21      0.95 o 
   0   4  11       10.24       11.32      1.07 o 
   1   4  11       19.85       21.01      1.39 o 
   2   4  11       13.18       14.44      1.28 o 
  -5  -3  12       37.05       49.21      2.05 o 
  -1  -3  12        8.39        5.46      0.89 o 
   0  -3  12        2.04        0.62      0.68 o 
   1  -3  12       17.78       19.75      1.26 o 
  -6  -2  12        7.32        6.80      1.01 o 
  -5  -2  12        1.42        1.91      0.75 o 
  -4  -2  12        5.49        9.06      1.01 o 
  -3  -2  12       39.03       39.21      1.71 o 
   0  -2  12        5.91        6.45      0.93 o 
   1  -2  12        8.05        8.94      0.94 o 
  -7  -1  12       13.03       13.33      1.11 o 
  -6  -1  12       50.24       58.83      2.32 o 
  -5  -1  12       27.16       31.96      1.60 o 
  -4  -1  12       26.00       28.10      1.46 o 
  -3  -1  12        9.86        9.50      0.92 o 
  -2  -1  12        3.38        4.56      0.82 o 
   1  -1  12       13.26       13.20      1.05 o 
   2  -1  12       15.95       18.87      1.28 o 
   3  -1  12        2.44        1.77      0.82 o 
  -7   0  12        0.46       -0.23      0.63 o 
  -6   0  12        1.68        1.66      0.76 o 
  -5   0  12        8.24        8.07      1.03 o 
  -4   0  12       17.15       13.74      1.08 o 
  -3   0  12       60.73       56.97      2.18 o 
  -2   0  12        2.58        1.15      0.63 o 
  -1   0  12        6.29        7.76      0.93 o 
   0   0  12       11.21        9.19      0.95 o 
   2   0  12       75.40       90.38      2.93 o 
   3   0  12        1.27        0.12      0.70 o 
  -7   1  12       13.40       13.13      1.22 o 
  -6   1  12       49.13       56.94      2.33 o 
  -5   1  12       28.29       34.37      1.71 o 
  -4   1  12       25.30       29.32      1.56 o 
  -3   1  12        9.68       11.57      1.03 o 
  -2   1  12        3.28        4.24      0.81 o 
  -1   1  12       15.63       14.13      1.08 o 
   0   1  12       17.34       17.75      1.22 o 
   1   1  12       14.15       13.34      1.05 o 
  -6   2  12        7.22        5.30      1.01 o 
  -5   2  12        1.55        3.18      0.83 o 
  -4   2  12        5.88        6.60      1.01 o 
  -3   2  12       40.09       40.04      1.86 o 
  -2   2  12        1.18        0.35      0.68 o 
  -1   2  12        9.42        9.66      1.08 o 
   0   2  12        6.21        8.58      1.04 o 
   1   2  12        8.44       10.26      0.99 o 
   2   2  12       55.52       59.52      2.27 o 
  -5   3  12       36.44       48.30      2.21 o 
  -4   3  12        5.12        4.71      0.95 o 
  -3   3  12        4.52        2.98      0.89 o 
  -2   3  12        6.59        7.51      1.05 o 
  -1   3  12        8.21        9.83      1.15 o 
   0   3  12        2.32        2.87      0.83 o 
   1   3  12       17.27       19.11      1.35 o 
  -4  -1  13       20.06       21.01      1.37 o 
  -3  -1  13       12.34       16.05      1.26 o 
  -5   0  13        7.32        8.67      1.14 o 
  -4   0  13        3.94        5.75      1.00 o 
  -3   0  13        0.30       -0.34      0.70 o 
  -2   0  13       27.46       34.01      1.66 o 
  -1   0  13        0.45        1.27      0.72 o 
  -4   1  13       20.98       22.30      1.44 o 
  -3   1  13       13.08       14.07      1.20 o 
  -2   1  13        2.26        4.07      0.88 o 
  -1   1  13        3.71        3.47      0.85 o 
   0   1  13        6.71        9.59      1.03 o 
  -3   2  13        5.38        7.69      1.13 o 
  -2   2  13       19.51       21.52      1.45 o 
  -1   2  13        8.04        8.97      1.15 o 
                                                 
